# Supplementary material for: Identification and characterization of long intergenic noncoding RNAs in bovine mammary glands
Source: BMC Genomics. 2017 Jun 19;18:468. doi: 10.1186/s12864-017-3858-4 (PMC5477121; doi:10.1186/s12864-017-3858-4)
Supplement: Supplementary file 1 — RNA-Seq datasets used in this study. (XLSX 10 kb) [file 12864_2017_3858_MOESM1_ESM.xlsx]

## Sheet: 工作表1
Data Name(s)	SRR1449277	SRR1449278	SRR1449280	SRR1639249	SRR1640194
Data URL(s)	http://www.ncbi.nlm.nih.gov/Traces/sra/?run=SRR1449277	http://www.ncbi.nlm.nih.gov/Traces/sra/?run=SRR1449278	http://www.ncbi.nlm.nih.gov/Traces/sra/?run=SRR1449280	http://www.ncbi.nlm.nih.gov/Traces/sra/?run=SRR1639249	http://trace.ncbi.nlm.nih.gov/Traces/sra/?run=SRR1640194
Seq mode	Paired-end	Paired-end	Paired-end	single-end	single-end
Stranded or unstranded	unstranded	unstranded	unstranded	unstranded	unstranded
Read length	51-101	51-101	51-101	100	100
Number of reads	18188544	23874842	21703580	36205643	7220256
Read length range after trimming	51-101	51-101	51-101	36-100	36-100
Number of reads after trimming	18188544	23874842	21703580	35705120	5421874
% mapped reads	99.7	99	99.6	92	81.5
% uniquely mapped	96.5	94.9	96.5	89.3	77.4
The lactation cycle	lactation	lactation	lactation	unknown	255d lactation
