# Supplementary material for: Identification and characterization of long intergenic noncoding RNAs in bovine mammary glands
Source: BMC Genomics. 2017 Jun 19;18:468. doi: 10.1186/s12864-017-3858-4 (PMC5477121; doi:10.1186/s12864-017-3858-4)
Supplement: Supplementary file 3 — List of lincRNA information identified in bovine mammary glands of this study; Additional file 3a. List of 112 novel lincRNA sequences; Additional file 3b. List of 72 known lincRNA sequences, Additional file 3c. GTF file of 184 lincRNAs. (XLSX 114 kb) [file 12864_2017_3858_MOESM3_ESM.xlsx]

## Sheet: Additional file 3a
Additional file 3:List of lincRNA information identified in bovine mammary glands of this study
Additional file 3a:Sequences of 112 novel lincRNAs
>TCONS_00032361
GCCGTAAACTGTAAACTGCTGTAAACGGCAGAGCTGTAAACTGCTCTGGTTTACCTGTAGTGCTTGTGTTGGGTTTAGGAGACTCTGAAGAGCTGAGCGGGAGGTGAGGTGTGGTTGGAGCTTGTAGGCTCTGTGACGAAGAAGATTTTTGGCTTCAGGAGTAAGAAGGGCATTTCACCCTTTGGCTCCTCCATCAACCCGGTGAGAGAGAGCAGTCATAGAATCAACTTCCAGCCCGGGAACTGCATCCGAAACGAGGACCTTGGAAAGATCCACAAAGCTGCCAGTATAGGCAAAGTAGCCAAAGTGCTGCAGGTTCTGTTGCTCGGAAAGAGTGGCCTGAACGACAGGGACAAGATGAACAGGTAAGCGGGGTGGAAGGGCCTGGTAGGGGTCCCT…
>TCONS_00082612
GCCATTTCCTTCTCCAGAGGATCTTCCTGACCCAAGGATCAACCTGCGTCTCCAGGCGGATTCTTTACCACTAAGCCACCTGGGAAACCCAAAGATAAAATTACCCAACAACTGTTCTGAAGACGTCTCGGTCATCTACATTTTGACTTCATTTCTGGAGAGCGGCACTTAGAGAAATGGGAGGTGCGTCAGTAGGACTGTGCTCCACAATCGTTTTCAGCCAGTTAATCAGATAGACTTTTATCAAGCCACCTTGCAGACCTCAACCATCAGAAGTTCCTTTTCGCATAAGGTGCGATTTAAAATCGACTGGCTAGAACCTCCAGGACAATGTTGAAGAGAAGTTGTGGTAGTGGCACCTTTCTCTTGTTCCTGACTTCAAAGGGAAATCTTTCAACA…
>TCONS_00027168
CAAGCAGGTGACTGTAACCTGAACTCCTAAAATGAACTGTTTCTATCTTGTTCTACAGGTGTAAAGTCAAATATGCTGAATGGCTCTCCATCAACAAATTAAAGAGGCAAATATAAAATCCAGATTTTTCAGATTCTGAAAGCACAAGAAAGTTACCTGGATCAGAGAAAACAGATCCAGTTTTATGGAGAGAAAAGGTAACTGTGAAATGGTCTTCATATTCCCCATGAAGAATATACAGGAACCTGAAACAATTCAGGGAAAAGGAATTCTGAGAATCACAGTTCCAAAGATGAGCTGACACACCTTGCATCAATGCTTGATGGAGTCGATGGTGGCTCGTACCACACTCCAGTCAGCTCTACAGCTTGTGGAAGAGTCTAAGCCTAAAGATGTCTG…
>TCONS_00054678
ATCCTTCATCAGACACCAAGGAGAGGCCAACAGATGAGGGGAGCCATTTTTCTGCAATGGAATTAAATGGCCAAGTGGGTTTTTCCTTTGTTGCAAATGGGGAATGTTTTTCCTTTGACTCCACCATCCCGTTCAGGACGCCTCAGTGTTGTGTTTAACATTTGTCAACAAGCTAAAGGACTCAAAATTGGAAGAATGAAGAAGACTTTAAAAAGATCTGGATTTTTCCTTATGACTTGGAATCCATCTTTGTCTTGTATAACTAGGTCATAGCACACCATTAATGTCAGCAGTTAACAATTTTGAATTACAAAAAACCTAAGTAAATGACATATTTAATTTTTTTTCCTTTTTTTTTTTTTTTCGTGGGTGGGTGGGGGAGCTTGGAGCTGTCTTAAT…
>TCONS_00093125
TTTAAATATACTGTACTAACTAGACAAAAAAATATACTTCATACAGCTCCTTCCCATACAGATTTTATAGCACCTGGTAAAATCTTTATCTTTCGCTTCCCTTTATTTCTTTTCTGTCCTCTCTCAGGAGGGAAGCACTGTTAAATTAACTGCATATAATTCTAATGCAGTAATTATTCAAAGTGTACATATTACTCAATATGTGAAAATGGTAAATCAACAATTCTATTTTTTACTTTTAAAACTTAGTTAAACCTTAGAAAAAAACCCAGATACATTCTAAAGCCTAAATATACTTCAAAATAGGAAAATGATTAACACCAGATTTGCTAGCTCATCCCCTTTTTCTCTCATGTAAAAGACTTTTTGAAATGAAAACTATATTTCTATACATTCCTT…
>TCONS_00078053
TCTCCGTGCTCACATTTCCCCGGAATCCAGAGGCGTCCTCGGCCAAGGACTCCACAATGCTGGATATTTTCATCCTGATGTTCTTTGCCATCATAGGCCTGGTCATTCTGTCCTACATTATCTATCTGCTCTAGGGACCCGAAACGGCGGCGTGGAGCCCACAGCTCAGGGGGGAAGGATGAAGCTGACTGGCCGAGCATCCTGCTTGCTGACGCACCGCTCCTGGATTCCAGTCCAACAAGAGGCCTCTTATCGACAGTAATCCTGCTGCCCAGCA
>TCONS_00187831
GTTAACAATAACTTGAGCCTGCAGCCACAACAGGGGCTGTGGCCAAGTTTTAGCTGGCAGGCCAGCAAGGCAGTATTTTACACAATGGATGACATTTCTGAAAGCAGAGACAGAGACAAACCCAGAGTCACACATGTATTCCAACAAACAAGTTTCTGCATTTTTAATTGTATTTAGAGCAACAAAAGATTCCAAGATTACAAAAAGAGAATAGAACACTAGCGCTTGGGGCTGGTTCTGCTGCCCAGTGGAGGCCAAGTGTCGTTGTGAGAACTGAAGCCCCATCAAAAGACATTTCAAGCAAAATGAATGTTTCTTAAAAAAAAAAAAAAAAAAAAAAACAACTTTATATGATGCTTTCTTTCTTTAAAATTTTTCCCTCAGCGTAAAGTAAATTCT…
>TCONS_00187131
TTGACTCATTGTTTCCTTAACAAGCATAATTTTTAGTCACAGAAGTTGCAATGGATTCTTTCAGGGCCCTTAAGCCTGGTTTCTTTCCATGGAAAAGAGCATGACAAAAGACTGAGTGTCGACATGTCCCTGGCAGCAGGCATGAACGAAAGAAAATGGCTGTGCACAGAGGGAGAATTGATCACTGTCTGTTCTTCAAAGACGCTTCCCTGGCAGTGGTTGGGGCTGTTAGCGCTCACTGCCCTAACAGAGACCTGCTTCAACAGGGTACGAAGATCCATCATTTGGCCCAGCTGTATTATGGGATCATCTGACTTCATGGTGTCATTGAAAGGCTTACGTGTGCTAGTGGATGAAAATATTTCAACGCTTCTCTCTGCCGTCTTTTTGCTGCCATAC…
>TCONS_00026311
TATCACCTGCAGCTTTGCTTCAACTTTCTCAGCCTTCACCACAGTCACTGATCAACACAGGTTACTCTCTCCTTTAGTATAATGCTCTTGCATGAAGAACGTATAAACCACTGACTCTGGGTCGGCATCTTTATTTTCTGAGCAGCAACTACTGTTTAAATAGAACATTTAGCTCTTGATATTCTTTCTTCTCAATAGTTGATGCATATATCCAGAGGAAACAGACACCACCACTCCAG
>TCONS_00047453
GTTCCCAACTCATCAAGGCGTTTACAAGGGAAAGACAATCATTTCACAAAGATTATGTTCACCTGCCATACTGGGACACGGAAACCCATTCTTGCAGTCAGTGCTGGTATCATTCATTCATTCATTCTATCTCTTACTTATTTTTCCATTCACTCAACCATGTGAGTTGAGTGCTGTTTCGTAACGGATAGAGGCAGGGAGACATAAATTGCCAAATAAGAGATGGTGCATTCCTTTAAGGGGCAAGTCTGTCAGAGAATAACCCAGTGACAAAGACTGGCAGTTATGTAAATAACTGTAAGCCAGGTTCAGGCTAGGAAGGGGTGTTCTATGCTAAGTTTGACATTTATTGTGCAGGTTATAAGGGTGCTATTGAAGGATTATGGGCCTGAGTGTGTA…
>TCONS_00151364
GTCTAGGTCCCTCTGTGTTCCTGCAGATGTTATTTAATTCTCTTCAATGGCCAAGTAGTCCTGCATTATGTCGTAGCCCGCCTCCTCCATCCGTTCACCTGTTGACGGAGATTCCGGTTTCTTCCACGTGTTGGCCGTTGTGCACAGTGCTGCTGTGAGCAGTGCGGTGCGTGGGGCACAGACGTGTGCCCGGGGTGGGACTGCAGGGTCTCGTGGCTGCTCTGCTGGTGGTTTTTTAAGGAGCCTCCATGTTGTTCTCCGTAGTGGCTGCACCGGTTTGCATCCCGCCAGCAGTGGAGCCGGGCTCCCTCTCCCCACACCCCCACCGTGGATCATTTGTAGACTCTGGATGGCGGCCCTGTGACCAGTGTGAAGTCGCACCTCACTGTCATTTCCTGC…
>TCONS_00140954
GTTGACTCATTGGAAAAGACTCTGATGCTGGGAGGGATTGGGGGCAAGAGGAGAAGGGGACGACAGAGGTTGAGATGGCTGGATGGCATCACTGACTCGATGGACGTGAGTCTGAGTGAGCTTCGGGAGTTGGTGATGGACAGGGAGGCCTGGTGTGCTGTGATTCATGGGGTCGCAAAGAGTCGGACACAACTGAGCTACTGATCTGATCTGATCTGACTGTGAATGAAAACTAGGTTCAGTTCAAGACTTATGGACAAGGGTGTGGGAGAAGAGGGACAGGGTGAGATGAATGGAGAGAGTAGCATGGATGCATACACACTAACATATGTGAATAGAGAGCCAATGGGAATTTGCTGTATAACTCACAGAACTCAAACAGGGGCCCTGTAATAACCT…
>TCONS_00092614
TACCTTGTTTCTCTGATAGAGTCGGGGGGACCCAGGACCAGTCCTTTCCAGCTCCTAATCAGAAGATGAGGAAAAAGGGATGGGACAAGGTGAAATAGACTGCCCTGCTGGAAAACAGCCTCGTCATTTACAGATCTGCCTCACTGCTGAAAAGAATTTGACACATTGTTTGAAAATTAACTTCCTCAGAGCAGTATCGAGCTACACTGTTCTCAGTGGACCTTGTCCTTCCAATAGTAGCTGTCAAGAAGGTAAATCAAGACACCAAAGGAAGATAGTACACGATGCCTCTCCTGGGAGGTTCTGTGAAGAGGAAAGAGGACAAAGCAACCAGAGGTGGTGGTGTTCGCCTTCTGCCTGCAGAGAAGTGACTGTCAGCTGGAGGCTCTGATTCACAGA…
>TCONS_00126952
GTGATGGTGTGGGGGTGAGGGAGACACCCAGAAATGCCCAGATCCTGCCTCACTAACCTTCTAAGAATCCTAAGGTGCTACACACCCAGGGGTCAGTACTCGAACAGGAATTTGAGAGTCACTTGGCAGTTAGCCCTGATAACTCATCAAACCAAGAGCTCTGATCAAAGGTCTTTAGAGCCCAGGTCTTGGCAGGTATAATGAAAGCCTCTACTCTGGCTTTTTTTGAGTTCCCAGGTGGGTCTAGTGGTAAAGAACCCACTTGCCAATGCAAGAGACATAAGAGATGCAGTTTCAATCCCTGGGTTGGGAAGATCCCCTGGAGGAGAGCATGGCAGCTCACTCTAGTATTCTTGCCTGGAGAACCCCATGGACAGAGGAACCTGGTAGGCTACAGTC…
>TCONS_00073506
CGGCAGGGCGGGCCTCGCGGAGCCCATGGGCGGGCTGGGTGGAGCCGGAGGATGGATGCAGGTTAGGGCCCTGCCATCTCCTTGGGCGGGGCTTCAGACGGCTTGGCTGGAGAGACTTTAGGGAGCTGGAGCTCGGTGTCCGCTCGCTGGCCTCGCCTCCACTTGTCCTGGCAGGCGCGCGGGGGGCTCGGCGTCCGGTGCTTCCTCCTCCACCGCCCAGCTCCCGCGCTGCCCTGTTTCCTGTTCAACAATATAGTGAGGGAGGCACCGGCGGAGAGCACCCGGCAGAACTTCCTCCCGGGGCTGGGGCTGTGGCTGCGAGAGACAATCCCCGG
>TCONS_00127693
CACGGTTGGAAAAAATTGAAGCAGCGAGATGGAGCTGGCTTTTGTCTGGCTTAAGATTCCCCAGGCCGAACCCTAGGGGAAGATGGAGGGTGGATGCCGTCTCCGGGGTGAGAGGTGGGTCCTGTCGTGTGAAGGCAAAGGAGAGGCTGTGTTCTACCCACTGGCCACGACATGGGGCTGAACCTGGAACCCACGTGGAACCCTGACTTGCTTCCAAAGATTTAATTTCAGCTCTTAGTTGCTTTATTTTTAACATGTCTCCCTGGGTTGTGGGATTAATAACTATTGAAACGGCTGTGAAAGAGCCCCCCCAGCACACTGTGGAGAAGTGCTGATGGTCATTGCACGAGGAAAGCTGGGGGCTCATTGGGTTGCTGAGGCTTGACAGACAGTCTGGTG…
>TCONS_00185019
CTGAGCTGCAATGTTTACTAGAATAAGGAAGTTGATGATGGGCCAGCCAGCACCAGCTGTGAAGTAATTCTTATAGGTCTTAAAACCAACTTTTCCTTCCAAATAGTCCTCTAGAGGTAGTGTAACTTGTATATTCTCAGTATCTTGGTCTTCTGGAACTGCATCTTTTAAGGAGGGTCTGGGAGACGATGGAGACCGAACCAAAGACTCGGAGATCAGAGTAGGAGTTCCTAGAACTGGAGATGATCCAGGCTGCTTATTTCTCTTCTCAAAAAGGGAAACAATATCTACCCCAGATTTCANGAACTCAGAGTAAGTCCCCCTTTCCACCGTTTT
>TCONS_00091285
GTTAGAAATTTTATTAAAGTTAACATTCCACAAGGTCATACTCATACAAATCAAACTGAAAAAATTCCAGGCATACAAACTATCATCTGTTAATGTGCCATCTTTTTCTCCAAATGTCAAAAATATTCCTAATGATACAAAAAGTCTCTAGAAAGACAAATTTACTGTCCATTTGTGCTGTTAAAAAACCTATATCTTCATTCATTTCATGAAATCCATGTTAAAAGAACCCTGTCTTGGTTGTATATTATCACAGCACTCTTGTATTAATCCATTTTTCTCAATTCCCCATAGTGGACTGCCATCTTGATTTCTCAGTGGTAGGGTCCATTTGAGACTCTTCAAGCTGACTGGGTGCTTGATGAAAACATTAAAAGAAAAAAAAAAAATGCTGTTGGA…
>TCONS_00018684
CGGCAGGGAGCGCGGGTCCGGGTCCCGACCGAGGGGATGTGATGTGCCGGCTCCCAGGGCGCCTCCGCCCGCCCGGCCTCCCCGCACGCGACCACCCGGCGCCAGTCTCCCGAGAGACACGCGATTATCACCCTCCTGTTACAGCGGAGGAAACAGAAGCTTAGATGGGGTGATTACCTTGGTGGAGGGCTGGCACCCAGAAGGAGACAGAGACCTCTGGACTCCACATGGCAGCTGCGGCCCCTGAAGATGCCAGCTCCCTCCTAAGAAGTGGGCCCGCCTCCTACAGGAAACGACCTTCTCCACAGTGACCAGGCTGGTTCACCCCAGGGCCTCACCCGCCTTCTCTCATCAACAGCGGAAGCTTCCCACCGTGTTTAAGAGATTTAAAACACACTT…
>TCONS_00095374
CTCGAACCCGGGTCTCCCGCATGGTAGACAGACGCTTTACCGTCTGAGCCACCAAGGGCACGTCAAAGTTCCTTCTCTTCCAAGACAGAAATCATCTGACAACAGCCTAAGAAACCTTAATGGAACTGAAACTGCACCTTCTGCAGTGAAAGCTTGAAGTCTTAACCATCCTGGTAACTCAGAAGGTAAAGAATCTGCCTGCAATGCAGGAGACCTGGAAGATCCCCTAGAGAAGGAAATGGCAACCCACTCCAGTATTCTCGCCTGGAGAATACCATGGACAGAGGAGC
>TCONS_00143229
CAAACTCTTGGCTTATTAAAAATTATCTCATTTTTTATTAAAAAAAAAAAAAAAGATTAGTCTCTTTTTCTAAAGGCACAATTTACAAACCTCATTCATTTTTTCTTCAAATTCAGCCAATGCCTTGGAGCCTTTCTTTTTCTTTTCTAGTTGTTCTTTCAGTTCTTCCCAGGTAGGCCTTGGTCGATTCAAATAATCTTGGATCGTTGGACCTGAAGACTGGATTGGACCCCTTGATCTGGCCATTGCTATTGGGTTCATATAGGCCACTCTATTGTCCCGCTTCCCCATGGTGCCGGACTGAGAGCTCAGCGAGCCCTCAGCGGAGAGACCAGGCCAGCGCGGCTAACGAAAAGGCCCCGAAGCAGGTCCCTCGGCCAAG
>TCONS_00095373
ACAGGTTTTTTCCTTAAGCTCCATCTCCCTCCCGAATCCTCCCCGCTCCTACCCGCACCCCTGCCCCCACATCTTCAGCTTTTAGGGGAGAAGCGAGGAGCCGGCGGCGGGGTGGTGAGGGGATTTCTTCCAGAGAGGAGTGGAGAGCAGTGACCTTTCTTCCAGGCCGTGGCGACCCAAGCCAGATTCCGAATTCAAGCCGACCTGTTGCACGCAGAAAAGCGGCAGGGTGAGGTGTTCCAGGGCTCTCCTCCCCGCCTTGCCGGCCTCCGCCCGCCACGAGATCTGACAGCCAGGAGCCCCCGGGACCTTTCGTGCAGACGCCGAGAGCCTAATGCCGAA
>TCONS_00092341
GACCAAAGCAGTGGATCATAGCAGTTCTCTGGTGCAACAGATCTTAATTTTGCATAAGTAACACAAATGGATATGGATAATCTTGAGCTACATACATGAGAATGCAGGAAACATATAGCCACTAGAAAACAAAATGATCAAAATGCAGAGTGTCTGCCTGTCTTATTTGATGTATCAGATTTCAAATTCAAGTAAAATTCTCATTTCAAAAACATCAAATTTTCCTCATTAAAAAAAAAAAACTGCTTAAATAATTTGAGCTAAAGGAATTAAGGGAAGTCAGAAGATTTTACCATTAAATAAATGGCCCTGATTCATCATGATCAAACATAATTAGAAAAATAAGCTTTAACTCTGATCTTCTCTATAAATTTTACAGCTCTCAAACTAAAATTTATA…
>TCONS_00000811
GTCCATTATGTATGTCTTCGTCTTCATGCCTGTCTCCCCAGGTGAGGCAGGGCCTGTCCAGGTGAGGAGTCCCAGGGAAAGGGTGACCCATTCTGGAAGGAGCTGAGAACAACAGAAGTGGCAGATTGCAGGGACTTCCTTGACTGTCCGGTGGTTAAGACTCTGTGCTTCCACTGCAGAGGGTGTGTGTTCAACCCCTAGTTGGAGCTAAGATCATGCATGCAAGAAAAAGAAGAAGAAGAAATGGCAGGTTGCGAGTGCCAAATTAAATTGAATAAGAAAAGTCACACATCATTCAAAGGCACAGACAAGGCACAGGGCGCTTAAGTAGACTTTCCCCAGCTTCTTTTTAACATCAGTGGCCGGTGGGCAGTTTTCCAACCGTGGACCCTGGCTCTT…
>TCONS_00113017
ACTGCTTTTAACTTTTTTTTGTTGTGGTAAAATAAATGCACCATAAAACTGATGATTTTAACCGTTTATCAGGGCTTCCCTGATAGCTCAGTTGGTAAAGAATCCACCCGCAATGCAGGAGACCTGGGTTCGATTCCTGGGTCGGGAAGATCCGCTAGAGAAGGGAAAGGCTACCCACTCCAGTATCCTGGCCTGGAGAATTCCACGGACTGTATAGTCTGTGGGGTCACAAAGAATCGGGCATGACTGAGCGACTTGCACTTTCAACCATTTTCAAGTGACTGGTTCTGTGGCGGTGAGCACACTCACAGGGCTGTGCAGCCGTCACCACCACCATCTCCAGAATCATCTCATTTTACCAAATGGAGACTCTGTGCCCATTAAACACTAACCTCCCAC…
>TCONS_00103620
CGCACCCTGCCCCTGCCGCCCCTGCTCCTCCTGCTCCAAGAGCCTGGCCTTGGGGGGCCTTCCTCTCTGCGCCCCCAGCCAACCCTGGACAAGGGCTGAGGGCTGGCTGAGGGCCCTGCACGCAGCACAGATTTCATCAGTGCTTGTTGGGTCCCGGACTCAACCCTCCTCACCGGAAAGCTGCTCCGAAGGCCTGAGGCTGGGCTTATTCACTGCCAACCAGGAGACTGGCTGCCAACGCAGGAGACGCAGAGCGGAGTGCCTCGACCATGACCTCTCCCCGCCCCCTCCAGAGGGCATGGCACGCCCCTTGCTGCGCGACCTCTTCTGAATGCTCCAGAGACAAAGGCTGGCAAGCCGGGTGCAGGAGGGGGTCCTGTCTGCCAGGTTCAGCCCTCA…
>TCONS_00174142
GGAATAATGTATTAGTTGGATACTTGCACTTGAAAGTTTATTGTCTTTTTAAATCAACACAAGCAGGCATTTGTTTATTGATGCTAGTAACATCAGTATTAGAACTTTTATCAAGATGCAACATTCACCAACCTTTTTTTCTTAGAATTCCTAAAGATGGGCTCCCAGTTAATCAGCTATTAAAAAACTATCTGTTAAAGCTGAGTTAAACTTAGCTGAGTTTAATTAAATTTTGAAAGTTGACTGGGAATTCATCCAAAATGCGCTCATCAAAAGACAAAGGTATTTGAAAGTAGAGGTAAGAGATAGGATTATGGGGGGTGGGGAATTAATTTTAAAACTCTTGAACTGGAAAAATGGTTTAGTGATAGAAAAGCTGAAGATAAAAATGTTTTACTT…
>TCONS_00156517
GCCTAGTATATTACAATAAAACATGAAAAAACAAGTGGCTCCATTTCATAAAAGCATCTGTTGTACAGAATTTATGATGTGGATGATGCTTAGTATTCAAATGAGCATTTTCTTACAAGTGTAGTAAACTAATCAAACTTAATATCTGACTCCCCCCAGAATCACATTTTCAGTTAGTGAAGCATTACTTGTGGTTATTTCCTTGGAATCCAGTCTTCACAAAGGTTTTCACTGCTTGTCTTCTTGGATGGTAGTGCACTTTAGGTAGAGTAGACTGAAAAGACGACATAGCAAGTCAGTGCTGCCTCCTTTGAGTGGCTTGTCAACATGAGTATGTACGAACAGTGGAGTTGTCTAACCTCT
>TCONS_00010113
GGGAGCTTATGGTGAGGTTGCTGGTGGAGGTGTTTCTCTGGAGCCCTGTGTGAGGAGATTCAAGCATAGATGTTACAGAGAAGACACCCAAGTTCACTACAGAATTTTACAGACTGGACACCGTCCTTCTGAGGAGAGAACTTAGTTTGTATACTGTGGGTTATAAGATATTCCTTATTCCCTCTGCCTCGCCTCGACCATCTCCATTAAAAGTCAGTGTCTTCTGTCTGTCTTCATCAGATGAGGAAGCCAAGGCCCAGAATATTGAGTGGAGCAGGCCTTATTAC
>TCONS_00031773
CTGGAGCCGAGGGAGGACGCGAGGCAAACACAAAGCCCTTCCCTCGCCTGCCTCCTCTTCCTCCGCCAACAGCGCCTCCCGGGCGGGGCAAGTCAGCCCGGCGCCGGTCCGCGGGGCTCGGGTCGCCCCCCTCTCCGAGACCTGCGGGGAGGGCCTGTGCGAGATGAAGAAAGGACCTGCGGACTTCTGACCTTCCACTGGGGAAGATACCCGTTAAGCCCTTTCAGGATGGTGAGCAGGTGGAGTCTGGACTGAGAGATGCTGGCGTGAAGGGCTTGGTCACTGGAAAAGGACATGGCAACTCACTCTCGTTCTTGCCTGGAGAACCCTGTGGACAGAGGAGCCTGGCGAGGTCCATGAGGTTGCAAAGAGTTGG
>TCONS_00151363
CAAGACCTCTCGCACAGACGCCCGTGGCTCGCCCTTCTGCCTTGCGAGGGTCCTCGTCAGGAGTAGGAGCAGAGACGATACTAAATGCGTTTCTTCACCCAGTGGCTGTATGGTTTTCCTCCTTGCTTTCTGTCGACCTGGTGCATTCTGTTGGTTGATTTTTTAATGTTAAACCAAACCTTCTGACACAGCCCACTTACTCGTGGAACATTATCTTCAACCTAGTGCTGAATTTGACTTGTTACATTTTTCAGAACTTGCCACGTTTTCTTAAGGTTGTTCTGTGATCGTAGGGACGTGACTCTGACTCTTTTCCTGTTATGTCTTTGTGGGTCTTGGTGTCATGGTGGTTGAACCTTGTTAAAAGACTTGGGGAATGTTTCGTCTTTTATTTTCTGG…
>TCONS_00060603
CGCTTATTGTACTTTGAGTCAATGGAATAGAGCTCATTTAGAAGTTAACCTCAGGAATATTTTCTAAAGACAAAGACACACACGGAGACACACACACGAGCAGAGATCTGTTTCATCATTTTACATTTCATGAATCAGGCACTGCAATTAAACTTGTCAGTTGATGAAAAACAGAGAGAACCGTCAAATGTTCACACTTGAGGTCAAAGGCTTCTTTTTCTTTCCTCCTTCCACCCGTCTCCTGGCTCGGTTTCAGTTCTTCTAAATAAGCCAAGGCTGAAACGCAGGCAATGTGGGCTGTGTTTGTATTAATACTTAGGGACATGGTGAGGCTTAACATCAACTTCTCCTAAGAATATCTTTGTTCTCTCAGGGTGAGTGTTCTAGAAAACTCAAGTG…
>TCONS_00011025
ATTTTCTCCCTCATCTTCACATGTGGGGAGCCCCTGACCGGCTGCTGAAGACCCCCAGACAAGCCTTCAGCTTCCAGATCATGGAAGGCAGCATGGGTCACTCACTTGCCCTCAGGAAAGCCAGCAGCCATGTGAGCTATGCCATGGAGGAGCCCACAAGATGAGAAACTGATGAGCCAGCAAAGAACTGAGATTGTGAACAGCCAGGGAGGCAGGAGACCCCCGGGAGGGCGGAGCATGACTTTTGTCCAGGAGGCTGGACTACCAACTTCAGCAGGCTCTGGTTGGCTCTGGAGGACATCCCTCGAGAAGTGCTGGCAGATGTTGGATTCCCGCCACCTGGAGGCCTGACCTCACCTGAGGGCATCCCTGCCTGTCCATGTCTTTTGACTGGGTGGG…
>TCONS_00048561
AGGAACGCTGTCGGCCAGCGGGAAGGGTCCTTGCCTATCCGAGGCCTCAGCGGCCCGGGAGCGGCCCCCGCCCCTTTAATCTTTTCTGAGCGGGGCGTCGCGGCAGCGCAGCCCTTTTGAGATGCCGCGGAGGGTCGGCCGCCGGGTTTCAGGGCTTCCCCGCCTGCGTCGAGGGGAGTGGGCGTTGTCCGTGGTGAAATAAAAACTGGGAAGGGATCTTCGCCCAGTTGGCGCTTTCTCAGCGCGCTGACCTGTGGTCGAGGCTTGGAGCCGACCTCTGGAGAGGGCAGAGGCCCCAAGCGGAGATTTCTTTTCTAGATCAATACTGAATGGATCAAATCGGAAAGAAGCCTCTCTGGCCAGAAAAAGAAGAAATAACATCCTTAAAGGAGGAACGTG…
>TCONS_00187734
CATCAGGAAAAGATAATCTGAAAATGAAGTCAAGACTCACTCAATGATGTTCCTTGTGGTTTCACCATGGGGCTTGTAGGAAATAAAAACTAGAGTGTGGATGGCCCCGCAGTTGTGATTGGCTTGAACCACCTGGTAGTCAAGGTGTAGATGTGAAGAACCAAAGCTGGTGGACATCATGGAAACGCCTAACTTGCTCTGTAACAGGAAAGCTAGTCATCCTTACACAGTCCTGCCCAGGCTGGGTTCACCACAGCAACAATTGACTGCCCATCTTCCTTTGACTTTAGTAGCTGTGGCAAAATCTCTGCTTGACCAGGGTGGAATTAACAGTTGGTGATGCCTGCAAGAGAGAGGCCCACATGCCATAACCAGGGCTTGGTAACAACCTAGAGGGGT…
>TCONS_00131097
CACACACCCAAACAAGTTCCAATTTTCACTTTTACACTCTTTTTACAAAACTGACAAACTGAGCCAAAAGAAAGCCAAGATGTCCCTTTCTTTGGTTGGTGTTAACACATCAACATTCTTTTAGCAAGGAAAAGAGAAATCCATCCTTTAAGAGTAGTATTTCAGGACCACGGAAATGACAGATAAGTTTTAAAGAGTTAGAGCTAACATAACCTTCCTTCAATATCTCAAAGCTAGTCAGAGTTCAGTATAAATTATTTACATATACCAACCTCTAGAACAGAGGACTTTACCACACTTGATTAAGCTATTTCAAGCCTAAATGCCCAGCTATGCAGCACAGTCCTCTGAAGCCACAGTAATAAGATGACTCACCAAGTGGCAGGTGTCTTAGGTTCT…
>TCONS_00167919
CCATTGTGGGTGAGTCCCACTGATGGACACTTCAAAAGAAGCTCAGATACCAGGTTCATGGAGTGGAAAGTTCAATAACGTTCAGAATAGTAATTCTCCCCAGGTTGATTCATATATCAATTGCTACCAGATTTTCAGCAGTCTTTTAGCAGATATTGGCAAGATGATCTGAGTACACCAAACAGTTAGACATCAAAGATTTCCAGTGTGAAAATATATGTATTATTCTAAGTCAAAGAATACCAACATAAGAGACCACATATTGTGTGATTTGATTTATATGAAATTTCC
>TCONS_00176308
GTGGTTGTTGGTTTTTGTGGGGTTTTTGACTTGAAAATACTCAAAGTCTCTTTTTGATAAGTAATGCTACTAGCAAATATAAAATACTCGGAATAATGTATTAGTTGGATACTTGCACTTGAAAGTTTATTGTCTTTTTAAATCAACACAAGCAGGCATTTGTTTATTGATGCTAGTAACATCAGTATTAGAACTTTTATCAAGATGCAACATTCACCAACCTTTTTTTCTTAGAATTCCTAAAGATGGGCTCCCAGTTAATCAGCTATTAAAAAACTATCTGTTAAAGCTGAGTTAAACTTAGCTGAGTTTAATTAAATTTTGAAAGTTGACTGGGAATTCATCCAAAATGCGCTCATCAAAAGACAAAGGTATTTGAAAGTAGAGGTAAGAGATAGG…
>TCONS_00185487
CTTTGGTGCCCCATGATCCTGGCATGGGGCTCTGAGATGCTGCCTCAGGTTCCTTCAGTGAAGCAGTAGAGGTTCATGGTCCCATGGCCCAGTGGAAGAATCAACCACTCTAGTTTAAAGCCTTTTCCAGCTGATCCTGTTGTCTGTTTCCTTTGTGGCCTGCACACCTGTGTCAGCCTCAGAGTACTCCCCGACCTGGGCACTCACAGGGTCTAGTTCAATGAAGACTTATTGTTCCTCAGGGATTATTTAGTTTTGTGTTCTTGCTTTTGTTAGTAGTTGTCTTTATTCCTTGTGTTGGGAAGCGTAGTGCAAAATAGCCATAAAAGGAGAAAGTCCTTGGGAAAATGGCAAAGGGCCAGAAGTACTCGGCTTTGCACTGCGGACAGAAAAACATCT…
>TCONS_00001405
CGGTTACAGCAGAAGCCAGTGATTCTGAAACACACAGTCTGGTCAAAACCATTTTTACACCTGGTAGAAAACCAGATGTGTCCCTTTAACTCAAGTCTAACACGCCCGCTGTACATTTTGAAGGAGTGAAGAGTGAACCTGATTTCTGCATCTCTGTAGCAACTGTATGGGAACAGGAAGTCCCCTGAGGTTCCTGTGGAGACAACATTATGTATAAAGCAGACAACTAACGAGACCCGACTGTGCAGAACAGGGAACTCCGCTCAGAGCTCAGTGGTGACCTGTCTCCCCAGGTGAGGCAGGGCCTGTCCAGGTGAGGAGTCCCAGGGAAAGGGTGACCCATTCTGGAAGGAGCTGAGAACAACAGAAGTGGCAGATTGCAGGGACTTCCTTGACTGT…
>TCONS_00108290
ATTTTTTTTTTGAAAAGTTACAAGGACTTAGAAAAGTCTGTAAATTTCAGGATTTGAAGCAAGAGCCATCATCTTCTGCTCTTCCCTTTGGGTATGCCCTCGGTTCTGTTTTACTCTTCACAAGCATTCTACTTAACCCGGCTATCATAACTGCATCTACTGTCCAAAGAAAACAAGAGCCACAGACACTTCTCCTAGCCTGTCAGCCAGTGAGCTGAGCAAGTGATATTCAAGCTAGGATCTGGAGAATTTGTAGAAAATTGTCAATTGGAAAGAAAGAAGAATTCTCTCAGGATGATGTTGAAACATTTGCAAGAGAGTGTGGAACAGAGAGCTTGGCACTGGTAAATCCCACCACAGCAGGTAGAAATCAAGAGAAGAAGTGAAGAAGTGACCAGG…
>TCONS_00009675
GTGGCTGCTGGGGAGCTTATGGTGAGGTTGCTGGTGGAGGTGTTTCTCTGGAGCCCTGTGTGAGGAGATTCAAGCATAGATGTTACAGAGAAGACACCCAAGTTCACTACAGAATTTTACAGACTGGACACCGTCCTTCTGAGGAGAGAACTTAGTTTGTATACTGTGGTACTGCTGGCTCGGATTAAGGGCACCTGGGTTGTAAAGAGTCGAGTCAGTCCCTCAGGTCTCCTACATGGTGTGGCTGCTTCTGCTGCTTGCTGTGGTGGTGGGTCTTGGGATCAAGCACAACAGTCTGCCTTTCCCCGTTGTGTGGTGTGATGGCTAAGCTGAAATATACTGGGTGATCTAAAACGATTGTACAGGGGAAGCCATGATCATAGCCACCATGGCTTGGTC…
>TCONS_00112490
TTGTGGCGCGGGGTACTCTTTGTTGGGGTGTGCAGGCTTCTTGTTGGCGTAGCTTCTTTTGGTAGGGTGCACAGGCCCTAGATCCTGGGCTCGGTAGTTGTGGCGCTCGGGCTTTGTTTCTATGCATTATATGGGATCTTCTCCGATCAGGGTTCAAACCCGGATCTCTTGCATTAGCAGGCGAATTCTTTACCCCTAGACAGACCCCCAGAGAAGCTCTGAATCCTAGCTTTATCACTCAGTCATTCCCAGTTTCCTCATCTATAAAATGAGATTGTAACAGGATTCTTAGGAGGATCAAATGAGATGCTGAAAGCACATAAGAGACAAGACTTCATAAAGCTTGTATCTAGGGGAAGAGTCAAATGAATCTCATCTGGGAATGACACACATGAAGGG…
>TCONS_00093238
ATTTGGAGGGCAGAATCAGCTCATGATCCATCCATGCATCTGAGACCCTCCTTCATCCATGAGGCAGGCATTTGTGTCTCCAGAGCCTCTGCCCCTCTTCTTCCCTTCCCCTCATTCAGAGTCTGAAAACTTCTGCCTTTGGGATAATTTATTGCACCAGAAAGGAAGGCCTTTGTGGGTGGGCCTGTGACTTCTGACCGGAACTGATGTCTGTTATCCAGCTGGGCTCTCTGGAGGCTCCTCAAGTTTCTTCCTGCCCGGCTGGCTCCTGCTCAGTACTGGGGGACCTCCCGGCTGTCCGGCGTGGTCCGGATGCTCGTCACGGTCAGTGCTGTGCTGTAGAAGAGGCTCAGCAGGAAGAGGGTGAGCAGGGTGACGGTCGTGGGCCACAGGCTGGCC…
>TCONS_00055079
CCCTTCCCCAGGACAGCTGGATTGTGGTGCACTTCCCCATACTGTTTTTTTCAATGTATCTTGGATATTGAAAGTGACTCTGGGTCCAGGAGATGCTGCATCCACACGGATTTCTGGGAGCTCCTCAGTTTCTCCTACTCGAGAACTTGCCCTTTCCATTCGCTTAAGAGGTGGTCTTCCAGAAGCTGAAATGCTTTTCGATCTGCTGTAACTTGGTTTGTAACCCAAACCCCACTTATCCTTTAGAGAAGCAGCTCGCATACTGGACCTCCGTAACTTTTTACGAACATCTCTTCTAATATCATTCACGGCAACAGATTCTAACTGTTGATAACGTTGAATCTCCTGGTTTATAGTTCCTTCACTTGCA
>TCONS_00113016
TGGGGCTCCCCACCCCAAAGGGCCTCCAGTTCTTTTTTCCAGAGACGTTTGCTTGCTTAAGTCCTTGATCCTGAGCCAGCATCTATTTCTCAGTTTTTCGTTTGTGGCTGTGAGTCTTACACGGGGTGGTCAAGGAAACTGCTGCTACCGTGGAATTAACACCATCTTAGCTGTTCCAGGATGAAGCGGGCACCAGGCGAGAGGTTTTCCGTCTGCTGATGGACTGGGCTCAGGTTTAACCGCTGTGGGTGAAAACCCAGCGCTGCTTGGTCAGTGGGTGAATCGTCTTCCGAGGAGCTGACAGTCGGTGATGTTCTCATCTCAGACCCTTTCTATTCACCATCTTATAGCATCTCCCCA
>TCONS_00181885
TCAAAATGAATTCGTCTTTGCCATGGGCATATCCTCTTCTGTAAAAAAAAGAAAAGAAAAAGAAATCCATATTGTTGGTCATGAGGAGATGAATCTTAGACTTTGTGTTCCCTGGGAGGGGGAGGATCAACGATAACTCCAGACCTCCCTTGGCCCAGTGATCAGAAAAGGCACACCGTCCTCAGGATTCAACCTGGACAGGTGTCTCTCCGGTGAGTAGAGCAGGAGGTGAGTGCAGCCTCCCACCCCTCTACTAGGACTTCCCTGGAGGCTCAGTGGTAAAGAACCCACCTGCCAATGCAGGAGATGAGGGTTCGATCCCTGGGTCGGAAGATCCTCTAGAGAAGGAAATGGCAACCCACTGCAGTATTCTCGTCTGAAAAATCCCATGGATAAAAT…
>TCONS_00092669
CGGAAACCGAAAGGAGCTGATTTCTGCAGGAAGGAGAAGGGAGTTGCCACCGACATCGGACACCGGAAAGCAGGCTCGTTGTGTTGCGTAAGGTATATGAGGGCTTTGAAAACAGAACACCGTTGTTTCTGTGATTCGATCATTCAGAAATTATGAAGGCACAGTTCTTGCCTTTGATTGACTTATAGTCAAGTGGAGTGGACACAGGTCATGGTGGCAGTATAGCCACTTAAGTATTCCGAAGGAGATTTATCAGCAGGTTGCAGGTGAACATGGCCTTGAGGTAAATCCTGCCCCTTGTTGAAATGTAGTTTCAGTAGATAGTTCTTGGCATTTTAAGGAATTAGAATATTTACCAAAAAAAAAAAAGTTTTGGTTCTTTTCTAGACTTTTTTTTTT…
>TCONS_00166626
CAGCATTTCTGAGAGCTGGCTCAATGAGTCTTCTGAGCAGAATCCTGATATGACAGCTGCCTACAAAACAATTGCCAAGTCTGGGATTGAATGATTAATTGAAATAGTCACAAGTAAAGGTATTTTTGCCATAAAAGGTTCTAATACTTCTCACATTGAGCTAATGACTATAAGTTAGATTCAGTCCTTTGATCTCCACCTAACCGTGGGATAAGAAGTAAAAAGAGAGCACCATCATGGGAGCTCCAGGCTGGGGCTCTGTAATCAGTGTTGTATTTTTCGGAGAAGGCAATGGCACCCCACTCCAGTACTCTTGCGGAAAATCCCACGGACGGAGGAGCCTGGTAGGCTGCAGTCCATGGGGTTGCGAAGTTGGACACGACTGAGCGACTTCACTTT…
>TCONS_00124039
GCCAGGTGTCACACAGGTGGTCACCTCAAGCCAATCCAGAGATAGTGAACTGCACACTTTAGAGCACAATGAACTGCTAGTGGCTGAAAAGGAAGATGGACACTGGGATTCAGGGAAAAAAAAAAATTCTCCACAATATAAGCTGTGGGAAAATTTAGTGTGACTTATTACACCAACAGATCTTATGAAAACAGGAGCAAAAATTGCCACAGTGACTTGATAGTACCTGAAGGATTCAAATTCAGAGACTCCTAAGACCTTACCCAGGATTTATTGGCACAAAGTTCTTCTAGGGGGTGGGGAAAGCCATCTAAGTGTGTCTCCTGATACTTCATTTTATTTTAACATGTTCAGGAGCAAAACAAAGAATATGAAACAAAAGACACCTTTCAAGCATGT…
>TCONS_00143249
GGGTCGATTTCATGAGTTTTCCCCCCTTATCTTTGTATTCCCAGTGACTTAGTGGGATGAACTGAGTCAGAGGACCTATTATCCATTTCGAACTCAGTCACCAGTTTAAGCCCCCTGGTCTCTTTGCACTTCATGGGTCTTATTTGCAAAATTAAGGGAGGGGACACTGGTACAGAAGAAAATGGGAAAGTCATCCTAAATCTGTAGGATTTGGAGTCATACATATTTGGTAGCTATAGGATGCTGTGCAAACTACTGAGTGTCTCAATTTCAGTTGCTGAAACACAGATTGGAAAGAATAACAGCTCTCACCCAGTGCTGTGATGAGGATTAAAAGAATTCATGTACAGAAAACTTCTGGCACATAGTAGATCCTCGAATAAATACTCATTTCCTTCC…
>TCONS_00117297
CCCACTGTTCCTGTACATTTCCATCACCTCCAACAGCTACTGTTTTGCATTTATCGCTGGGTTCCTTTAAAATTATTCTCATGTACGCTTCCTGAGGCAGGATCTTGTCTTCTATTTCATAAGCTTTCTAGTCAGATACTTTTGTGTATTCCAAAGAACTTAATGGTGTACCTGAATCATCTTATTTCTCTTTATCAGTCTTCCAATGTGTCCTTTTATACGCTCGCTGCCATCGCCTACTTCACTGTTCTTGAAATTCAAAAATTACACCACTCCTTTCGTCACTGCAGCTTTGCCTTTCAAGTGGATGGCCCTCTTCTTTCCTCTAATCAAAAGCGAATGGCTGAATATGCCCAGAGGCACACTTAGGGATGTTCATGCTGTCCTCACCCTTTAGTA…
>TCONS_00143316
GAATTCACTTCCTAATAGTGTTAGCCTGAGCTGGAGCCAAGGTAGAGTTGAGGAAGATGTCAGCTGGTGGGGGGGAAAGGTGCTGAGGCCTCTCGCGAAGACTTGAAGGTACCGCGGCGGCCAGGAGGACAGAACCGGAAGTCCTTAGTCGTGAGCGTCCAATGCTGGAAGCGGCCTGACTTTCTTTGCCGGAAACTCTTTTCCAGGGGATGGGAAGACGGCCCACCTGGCCGGAAGTCCCGCCCCTTTGAGCTCCACCCTTCCAGAAGTTTTTCTGTCACCTGTGCTGGTCTCCGTTCCCTTTCCCAGTTTTATTACTATACCAGAAAAGGATTATTTTTAGTCTCTCCCTCCCAGCTCCAATAGACTAGTTGGGTACCTCACTCCCCGAGTCGGAGG…
>TCONS_00143037
ATTTTGTGCTGCATTTAAGTGAGCTGCTGCTCCTGATGATTCTCCCCACCACACCCTTGTACCATCTCAATTAGTTCTCAAGCTTTAAACTGCATTGATATCTTGATGACTCCTATAAGTACATCTCTAGCCCAGAACACTTCTACTGGGAACTCCAGTTTCTAGCATCCAACCAGCTACAGGTTATGTCAAGTTCATATGTGCATAATGGAGTTCTTAGCGATGGAACGCTACATCACTTCTGAACAAGCGATAAGACATTTCTCCTCCTGTGGGAAGAAGGAACCAAGGAAAAGAAAAAACAACAGGATGTCTCTTCAGGAATCCTTCTCAGTTCTACCTACACAAGAGGGAATAAGTGCCCTGTGAGCCCTGGCAACAACCGTCTTCACATGAGGA…
>TCONS_00167515
TAAAAACTGTTAGTTTTTAAATCACAATCCATCTACTCACGATAACAAATAACATTTTTAATGAAAAATAACCACCTTTTCCAAAACAAAAATATTCCATAAAAAGAGAGACATTGTTTTCCAATTTTGCATCTCTTCCATGTCCAGTGAACAGAAGACAACTGGATTCTCACATCTGATTCTGCATCCCACCTGTTGCAACAGGGACTCTCCCCTGGAAACATAGCAACTGAGGGTTCCGAGAGGTCTTGCTCCAGCCCCCAAGCCTTCAGGCTGCCTCGGGTAGAGGAGGCTGAGGGACTACTAACTCAGGGTGGGCTGCGCTCCCTCTGTAATAATAGCACCTGGCTGCAGCTCTTAAACAGGAAAAAGGCTTCACCATCCAGGCAGTATCTTCCA…
>TCONS_00073616
GGAGGGTATGTGATCAGTTCTCTGATTGGTGAGGCTGAGGGAACAGGTTGGTGTCACAGAGGTTAGCCTTATCAATCCTTGGGCACCAGAAGGTCCCAGGGTTATGAGCCCATGGTCATCAAGTAATTAATTTCTTCCATTTGGTGGTGGGTTTTAGCATCTGAGAAATTTCTGTGTCTGAGATGTGGGTTATCTGGGTAATGTATGTGGGTTTCCTATGTCTGTTATGTGGTACTTCAGAGAGGAGCTACAACAGAGTACAGATGGGAGAGGGGTCTGTCCCAGGAAGGCCCCAGAGGGTCCTGCCCAATCACAGCGGCAGCCCTGCCCTACCAACCCCCACCAGCTCTGCCCAGCCAGGGCCCCTGTGGGTCCCCTCAGGCCACCAGCAGTTCACTC…
>TCONS_00027387
CTGCTTTTCAATGAGCTATCTAGGTTGGTCATAACTTTCCTTCCATGGAGTAAGCATCTTTTAATTTCATGGCTGCAATCACCAACTATAGTGATTTTAGAGCCCCAAAAAATAAAGTCTGACACTGTTTACACTGTTTCCCTATCTATTTACCATGAAGTGATGGGACCATGAAGTGATAATGATATAAGATTTAGGTAAAACAACCTATTAGGACAGACAATAGCCACATATTTCCAGTGGCTGATTTTCTGAATAGATAACCCTGGTTTAACTACCAAAATCCAGTACGGGGCAAAGTAAGAGTCTTCATTCAACCTCTTTTCTTCTAGTAGATCTTTAAAATAATTATTCTAGTTAATTCACAGAGTAAATGTGACTCAGACACTCAATCTGTTA…
>TCONS_00147840
GGCAGGGACCCCGAGATGGGCCAGGCGTGAGAAGCCGGAACTTGTGGCGTGGGGACCTTGGTCCCCACCTCCCTCTGTGCCTTGATGGGGAGGGGGCACTTGGGGCGGACAGGGGTCTCCAGAGTACCGCAGGAGTACTCGCGTGAGCCCAGAGCACAGCCCGCTGGGGGCCAGGCCTGGCCGAAGTGGGGGGACAGGACCCGGGGGCTGGGGGCGAGACAGCCCCTCTCAAATCGCAGGCAGGGGTCCAGCTGCAGTCACTGGACCCCCCCCCCCACCCTGCCTCACGGGGGACACGCGGCCCTGTGGTCCCCCAGTCCCCACTAGTGCTCCCTGGCCCTGCCAACCCCTTCCCTGTCCTCAAGGGAAGCGGCGAGCCAGGCAGACAAGAGTTTCTCA…
>TCONS_00092494
AAACTTAGAATCTTTTTTGCACAGTAGCTACTGTGTTACATAGATGGCTGTTTTGGAGCTGCTTTTCATACTGAAACTTCTAACTGGTCCCCTTACTTCCAGCTTCAGATTCTGTAATTTATCTGTTGGCCAGAACAATCTTTGAGAAAGATGATGAAACCACGTCGTGTTCTTCATAAATCTGCAATTGACATGTTTCAGAAGTGTTAGAAATAAGCAATAATTGGAAAAGAGGACAAAGGTTTATATAAACTGATAATATTTTGAGTATTTTTTTGCCACTGTGAAAATTGGAAATTTTCCAGTTCTAGTTACTGGACATTTGGATTCATAAATTTCAAACTCCTTTCCTCTTACCCTTTGGTCCACAAGAGTCTCAAGATAACTTTGCACAGCAAA…
>TCONS_00187751
AGCCCCTCTCTTCTGTATCTTCAGCTTCCTCCATCTCCTAGATCCCTCCACCAAAACATGCAAACATTCTCAAGTATCTACCACCTTAAAAAAAATCTGCCCACAATCTTATGAGACTTTCTAGCTGCCATCTGATCTTTCCCTCTCCAAGCTTACTGGAAGTATAACATGCATTTACAATCTTTATTATTTCAATACCCAAGTGAAGTGAAGTGAAAGTTGCTCAGTCATGTCTGACTCTTTGTGACCCCATGGACTATACAGTCCATGGAATTCTTCAGGCCAGAATACTGGAGTGGGTAGCCATTTCCTTCTCCAGGGAATCTTCTCAACCCAGGGACAGAACCCAGATATCCCCCATTGCAGGTGGATTTTTTACCAGCTGAGCCACAAGGGAAG…
>TCONS_00133241
GGAAAGGGTCGGAAAACACACGCGCCTACAAAACCGTGATAGATTCCTGTGGCCTTTTAAATGATTGAATAACAATGAAAATGGATCCAAAGTGACTTCTCCGCTGAAGTAGAAGATTCTTATTACCTTCCATTAACTCAATTTAGTCTTTGGGAACGGGCAGAACAAGTGAAATACAGAAAACTGAAGAGAAGAAAACCTCACTTTGGAGCTTTCTCCATGACTGTTCTTAAGCCCTGCCTTTCTACTTGTTTTAGTTTTGCTGTGAATTTATAAATAGTGAAGACCAAAGAAATAGAAACATTTGAGAGCTTTATACCAAGAAATTTGCCTTGAAAGCTGCTATTCTTGGAGGGAAAGGCATATCAAGTTCCTGGGTTTTTTTGTTTTTTTGTTTTT…
>TCONS_00118195
TGAAGGTTGGGTTTAGTTGGGCCTGTTAACTGGAATGCTGATGACATGGTCTCTTCTTGTGGCTTAGGTTTCCTCACAGTATGGTAGCCTCAGGATCGTCAGACTTTTTCAGTGGTGGCTCAGGGCTTCAGGAAAGAGTGTTCTAGTGGACAAGGCAAAAGCCGAATGGTCTTTTTGGATCTAGCCTTAAAAGCCATTTGATGTTACCTTAGTCCATTGGCTGAGACATCCCATCCTCGTCCCCTTGACCTCGCTATGGAAGGGATATATACAAAGGCAGGAGGAGA
>TCONS_00048562
CGCTTGCTCGCGGTGGAGTCGGGCGGAGGAGCCGGGCGGCCTTGGGGATCCGAGGCCCGGACGGCCGAAGGAGTGGGCCCGGTCCTAACCATCTGGACGCGGCAGTTTGTGTGGTCTGCGCCTCAGAACTGGGGCCTGATTTCCTGGAGAGGCTGAGGCTGCCGAGATGAGTTTCCAGTACCGAGCAATGCAGCTGTATATCACCAAACAGTGTTGTGTTTTTAAAAACCCTTTTCCTCAGTCGGCCTTGTCTCACCTTTTCCTTTCTTTTGTTCGTTTTTTTTCTGTTTCATTACTTAGGGGAGTGGGCGTTGTCCGTGGTGAAATAAAAACTGGGAAGGGATCTTCGCCCAGTTGGCGCTTTCTCAGCGCGCTGACCTGTGGTCGAGGCTTGGAGCC…
>TCONS_00063153
GGATACATTAAAATGAGATTATACTTACTAAGAATATTAAAGCTCTTCATGTCAATAAAATCAAGATCATTTTTAAAGGGTTAATATATATACATGTACTTGTGGATGATATTCTTTGTACATTTTAGATTCATTTACGGTGGAAACATACACAGCAGTATAAGATAAATTACGACTATTGGTTCTGAAGCTTTTCTTTCTTGAAAAACTGTATCATTTGTGTTGAGCTTTATCTTTCAACACAGTGGAAAACAGATTAGCTCCATTATGATTGCTGTAAATATTTAAAAATATACAAACAGGTGGTAAGAAGACTGTCTGTGATTTGAGCCTGGAGTGCTCTGGAAACATCACACTTGGGCTTGAGTGATCAATTCGCCTACCCCGAAAACCCACTAT…
>TCONS_00052421
GTTGGGACCTTGGAGCTTCTCGGCAGTTGCAGCCCTGGGTGGAGGTGGCCGTGCGAGCTCCTTGCCGTCCCCCGGCCAAGTTTCGTGGCCAGCCAGTCCCTCACATCGCTCCCACTTGGAGGACCCGGGAGGCCCGCCGTCCCAGGCGCGGTGGGCTCACGCCCCACTGGAAGGCTACCCAGAGGGCATGACCCACTGACCGTGCGTCACCGCCGACACGGGTGGGGAGCATGGTCCGTCTGGGCAGAGGAGGT
>TCONS_00049670
CTTTACTGAAAGTTGACATTGCCTTCAGTTATGAAGACAAGATGCCATTGTCAGTAGCTGTGATTTGCCATTAAAAGATGCCAGAGGGCGTCAGGTCACAGAGCCGTTGTGATAGCTGTCTAGGAACCTGGGGTGCTGTCGGTCGTACGGAATTGCCAGACTATGGGATCCTGGCTTGGCCTGGGCCCCACTTCAGTGGGGGGAGCAGGGACCTGTCTTGTCAGCGTGCAGGCTTCTCGCTGGTGCTCCCCACGTGTGGCCGCGGCGCGCGTTCGGAACCTGGGGGGCGGGCAGGGCCCTGAAGGCCTGAGCCCGCTGCCTTCTCCTGGGGTTCCTGCGGGGAGTCCTAGGTCCCATCCCCCGCTACCCCCGGAAGTGCAGAGGCCCGAGCTGCCTGGG…
>TCONS_00108324
ATCTACCATTGGCAGGGGCAGCAGGCCAACAAGGGTGCCTTGGTGTGTGAAAGTGCGAGTGTTAGTTGCTTAGTTGTGTGCTACTTTTTGAGACCCTATGGACTATACCCCATCAGGCTTCTCTGTCCATGGAACTCTCCAGGCAAGAATACTGGAGTGGGTAGCCATTCCCTTCTCCAAGGGATCTTCCTGACCCAGGGATTGAACCTGTGTCTCCTGTATTGCAGATTCTTTACTGCCTGAGCCACCAGGAAAGCTCCAAGAATACTGGAATGGGTGGCCATTTCCTTCTCCAGGAGATCTGCCTGACCCAGGGGTTGAACCCAGGTCTCCTACATTGCAGGCAGATTCTTTACATCTGAGCCACCAGGAAAGCCACCAGGAAGGCTTGTGTGTCTA…
>TCONS_00062927
GTTTTATTGGGGCTCTGGGTGCATGAGGAAGGGAGTCAAACATGTGACAAGTTGCCTTGTTTGCTCCTGGGGGGTGAGGGGGTGTCGGGGCGCGTGTGGGAAATGTGGTCCATTAAGTGGGATGAGGGCAGGCTGGGTCCAGCATTGGGCAGGAGGGATGAATGCCAGATCTGCCCAGCCCCTTGGTGGTGCTGTGTACAGGCATCACGTCCAGCACCCTCTTTAATTTTCCAGCTCCAAAGGGGTGATTGGAGTTTTGATCATTTTTCTTTTTTTATCTCGTGCATCATTTGCCCCAGCTGTTCATGTATGTAGAACTGTTTTTAGTCCCTTGTCATCTCCTTGTTGTCTGTGGCTCAAGATGTGTGTCCACGTGGAAGCACTGCAGCCCAGGTCACA…
>TCONS_00071212
TGTTAACTCATGTATGTGGTATCAGCTGGGTTCTCTGGGATGCAGAGGCTAAGTGCACAAGATTTCCTGGGCAGAGGGGGCCATCTGACTGCAAGGCAGCTCTGACCATCTCCAAGCCCCTCAGAGAGCTCTGGAGTCAGGAGTGCCTGGTGGAGGCGTCCTGTGTCGGTGGGGGTTTTCACCATGCTTTGCTCCGTCGTTGGCAGGGCTACCTCAGCTAAGAAGGGATCTTGGCAACTGCTGCTTGGCTCAGTTAACTGCCTTGAGAGCTCCGGTATCTCAGGCTTTCATCTTCTGATCCATTCTTCATGCTGTCGCTGAAGCTATTTCTGAAAAATGTAAATCTGATCCCGCTGTTCCACCGCTTACAATCTGACAGGATCTTCACTCCCAAAGCCT…
>TCONS_00020045
CTCACTATGTTCCAGACTTTTGGTAGGTATTTTCTCATACTTTCTCTTTCAGCCCTCATAGCAGCCCTGTGAGGTAGGGATTGCCCACATTGTACAGAAGAGGAAACTGACGCACAGGTGTTAAGAAATCTGCCCAAGGCGACACAACTTGTAATGACAGCCTGCATTCCACCATACAGTATTTAAGAGGCCTGCAACTGTAAACAAAAGAATCTGGGAAGGCCTTAAACAAAGGAGGTGTCTCAGAGCCGCCTATCTCTAGGTACAAATGGTGTTGAGTAAGACCCATAGGGCAGCAAGAGTCATTTATCCTGATAAACCGTTCTCCAAAGAAAAGCATTCTGGGACGCCTGCAGATCCACATTTTAATGAACTGAGAGTCCCAAGCACAGCCAGGGA…
>TCONS_00073314
CTCAGCCACCTGTAGAGTCCTTGTCTTCTCCTAAGCCTTACTTGAAATGCCACTTCCTCTGGGAAGCCTTCTAGAATACAACTCCTCCCTTCATCCACATTATCTCCTCCCACTCCTCTACAGCTTTTGACTTATATCTCTAGTTAGCACTCCAGTCATCCTGCCCTTTATCACAGTCCTGTGTCTGGATGTTGTTGGGAAATCTCCAGGGAAAATCATATCCGTCAGAGGGAAAGACTACTGATGAGGCAAAGAAGGGTTTTCTTCCATGAAAGTGAAGACTCACATCAGTTTCCCTTCAAAGGAACCAGAACCCAGTCCAGGGACAGGCTCTTTCACAAGGTAAAGTGTCTATTCAGATCCCATAGGACCCCAGGACGTTGTGTCCAGAATTTCATA…
>TCONS_00098000
CTGGTCCAACTGGTTAGGGTCCTCTGACCGTGTATGTAGTTAGGCAGTGTGAATCGGAAAGTCCCAGGATGATCAGGAATTTTTCTTGAGTATAAATCTGAAACAGAAGCTCTCCAGATCTCAAAGACCTTTCAGATAGAAATCAGAAGGCTCCAGTCTGGAATAGCACCTTAAAAATGAGCTTCCCTGGCTGTCTGGAGTCTTCAAGACAAATCCAGAGTCAAGGAGCAGTGCTGATCTCCTGGACCCCCTACTGCACCCCCGAACTTCCAGAGGCTTGTGGTTGTTGTGTCAAAGTGGGAAGAATGACTTCTCTGCAAGTGCTTGCTGCTTATCGTCAACCAGGAGGTCCTGAAGTAGCACTAAAGTCTCATAAAGTCGGTTATGAAAACTGGTTGA…
>TCONS_00191289
TTCCTCTTGGTGGATTTGTCATATATTTCATTATAGCGGATTCGATGATCTCCTTTTGGGGGAAATCCATTCAAAAAGGAAGTATAGTAGTTCAGGTCATCATTCTGAGCTCCCAATGAAACTGAAATTTCCTGAAGGGCAAGGATTGTGTCTCATTCACTCTTGTGAATAAGTGCCCCAAACCCTGTCCCAGTCATGGCGATTCTGCAGCTCAGTTGCCCATCAGATGACTTCATTC
>TCONS_00011029
CCAGCATTTACCTCCACCTCATAAAAGAGCAGAGGGCTTGTTTCTGACTCCTCTCAGAGTGAGCTGCAACTCACTGGCTGTGCAAGCCCAGTTAGAGAGCACTTCAGCACGATGTTTGGGGCCATTTGAAAGAGCTAAATCACTCACAAAAAGCACAAAATTGTGAAGAGCCCTGCACTAGATGGATCATGGAAAGGACATGTTAACAGTGTGAGCTGAAACAGGAGGGTGGAGCATCGGTCGGCTTGCTGGACTTCAGCTGGGAATTTGCATGTGGGGCCACTCTTCGAATGTCCACCAGCGACCCTGAAGGCGTGCTGTATCAATTTACATTCCTACCAACAGTGCGGGAGCGGTCCCTTTTCTCCACACTACAAAGTACATTTCATTGAGCAGGAG…
>TCONS_00011286
CCACAACCTCAGTGGCACAGGGTAGGAGATGCTCCACTGTGTCAGGCTTGAGCTCTCTTGCAGTTGGTTCTTCTCCTTGTTGCTTCCTGTCCCGTCTTCACTTCTGTCCCTTTTCAAAATCTATTCTAAAGCGTGATTGTTTTATGCTTCCTCCTCCTTGCTTCTGCCTCTTGTTTCCTTCCTGTCACCTTTGACTCTAAGCATAACACTTTCCTCTCATCCATCTCCTTCATTCCTTTATAACTGTTCTTCTCTCCAACTTCTTACTCCTATCTCATCACCCTTATTTAAAAATATATCATTTCTTACATGACTCCATCGTCTTTCTGTGTCTTTTTCTCTCACATTCTTGCTGCTATGTCTTTGTGCACTTTGGGAAGAGACAAGAGACACATTTTC…
>TCONS_00134882
GGATAATGGTCTTGCCTGCTTCGTAGTGCTGTCTTGAGGATTAGCAGTGTCCTAATGATGCATTGCTGCCAGCATAGTAGCCTCCTTCCTGCTGCACACCCTCGGACCCTCCTGACCTCGGCCGCATGCCTGCCCGGAGCAGAAAAAGAAGCCAGAGAAACCGACGGGAAGGTCTGCAGCCGCACCCACTGCCCCTGCCACCCTCCAGGGGTGCTCAACACCTCTCGGGCAGTCCAGATGGGATCCGTTAAAACACTAGAGCTTTATTGTACCTGACTTACATCTTCTTTTTTGTAGAAGGATCTTAATTTCCCATAGTGCTATGGGGCTCTTTTGTAAAATATGTGTCCATATTAAAAAAGAAAAATGTATTTATTCTACTGATAAAACTATTTTTAT…
>TCONS_00157597
GGCTGGGGGAAGCTCATAGAAAAGGATGTGTTCTTTCCTGCTTTCACTACATATACTCTTTCTCTTTCTTTCTCCTAGGAATATTCTCCTACCTGGTTGATAAGTAACTGACCTCCTTTCAAACACAATTCAGAAATTAACTCTTTGGTGAAGGCTTCACTGACTCCTGAATTGAACTTGATTCCAGTGGTGTAATGGTGTAAGAAGGACCTCTGTCCTTGCCTGCTTTGAAGAAAGAATTCAGCAAAGAGACCAAGACTATGAAATAGAGACAGCATTTATTAGAAGCAAAGTGTGTGTGGAAGATCACATGGGTGAACTCAGGAGCAAATCTCAGCTGAGTACAACGTTATCTTTCAAGATCTTGGAATTCATCATTGTGAAGCAAATGAGTTCCCC…
>TCONS_00032460
CGAGGAACATATGGCATGTGAGTGCTGTGTTTCTACTTTATTGAGTCGTCACAGTAAATCAGAATTAAGGAGGGAGGGCAAACTGGGGAGTCAGGTAGTGGCCATTGCTGAGCCCTGTGCTCCTTGGGGGCGGGGCGCCCCTCACCGAGGGGCACTGTGCCAGCCAAGTGGCTCACAGGCACGGTCTACACCAACGTAGGCACAAACCAGGTATGGAGCATCAGGAACATTAAATAACGTGAGACAGCAAAAGAGAAATCAAATGACACCTTATAACTTAATTTACCATATTTATCAAATTCTATCATTTACATGGACTAAATATTGTAGACCTGGAAAACCCAAGAAAACATTCACTTAACGTGTATGTCATACATAGGTACTGAGTGCAATGAAGAC…
>TCONS_00027200
TTTGGATTCAGGGACTCAGAAAGAAAGTAATCGGCCATATAATTTGCTGCAAAATAGAAACAGCCTATTTTACAAGATGGTTCAACAACTGGGCAAGGAGGAGGCTGCTGTCCTCACCAAAAGGGCAAAATAGGTATACTTCAAAAGGAGATAGCCAGATATTATTCACAGTGACCTTGTGGTTATGAATGTTTCCAGTGGACAAGCCTCAGCCTGAACAATTTTTGCGTCAACACTTTGATTCTACCATGAGTTCGTGTCTATTCCAAAGGCTTTTTTCCAATAGGTTTTTCACTGCATAAACTATATTCTACTTTTTTTATGCCAGCAACAAATATTTACACATTACAAGATGTTTGTTCTCCAACTTCACTCAATGATTTCAAGCTGTTGAAAATG…
>TCONS_00092967
AATCAACAAACAAAAAAGAAATTCTCTCCTGTGCTTTCTTGATGAATAATCCATGGCTCCCACAATGCCCTCCCACCAGTGGGAATGGAAACATCTGAGGGCTTCTACAAGCTGATTTGCCTTCATGATATCAGATAACTAGTTTTCCTGTTTTAACTGCATGAGCAGGGTTTAGGTGTCACGAGGTCAGAGCGCATGGAATTTTTTTTTAAACTTAGGGTAAACAGTGAAACCCAATAACTTATTCAGGGCATATGGCTCAAGAACAAGCAGTCACTAATATGAGTCATATCGCATTAATAAAGCATGACACTAAGGGCATATTTGGATCAAAATATTTCAGAGTAACTGTAAAACTGAAATATGACAACAGAGCTCAGACTCCTACTTAGGAATTAC…
>TCONS_00011679
CCCTCTTGGGTCCCCAGTCCTCAACTCACCATCTTCCTGTCTGTCTGTGAGCCCAGGTCTCTCCCTTTGTTCCAGTTCTGGAAATTACTCCATCTCTTCTAGGAAGGCTCTCTTGCCAGGGTCCCTCAGCTGGAAAGCAGAGAGCCAGGATTAAAATCTAAGCAGTCTGTGCCCGGAGTTTATACTCTTAACCTTGTGTTGAGGCTGGGTCTCACTGGATTCCCATGCATCATGGGTCCCCTGGAATTCTGCATTCATGGGGCACCTTGAGAGCCTTGAGCATGTGAGACAGCTCCAACTGGCCGAGACGTATTGCTGGGGTCTCCTGTGCTCACACATCTCTGCTTACGTGCATTTCCCGCTATCCTTCAGGCTGTTAAACAGGAAATTTTTCAGAGG…
>TCONS_00089258
CTTATCTCCACCCCCGACCTCACCCCACCAGTCCCTCTTACCCACAGCAACTGCTAGGACTCCTTTCCTGCGGTTCCAGCTTCTGGGGGTGGGAGGGCAGCGGGCAGATGGGCGCTCCTGCTCTGGGAAGCCCCTGACCACAGCTTCCTCCTGCCCCCCAGCCCCCCAGCCCACACTCCCCAACCCCCTCTCTCGCCAACACCCAAAACAAACCAATGCGCCCTGGCCACTGTCCTGTTTAGCAAGCTCCAGTGTCACGTTTCAGGATGACAGGTAAACACAGGTAAGATAAGGCCTCTTGTGAGACCTGAAGAGCCAGATGGAATGTATGCCCAGAGAAATTCCCGGTGTCAAGATTGAGCCACAGGATGAATCACCTTCTTCCCAGCCCTACCTGCA…
>TCONS_00127252
TGGCAACCCACTCCAGTATTCTTGCCTGGAGAATCCCATGAACAGAGGAGCCTGGTGGGCTACAGTCCATGGAATCACAGAGCCGGACACAACTGAAGCCACTTAGCACAGCACAGCACTTGGTTGGTGGGGTGAGTGCAGAGTCTTAAGAGCTTGGGGTATCTTGCCTCCTGTTTTCGAAGCCCCAAGCTCAATGTCACCTCCACTGACCAGCCTTGAGCTTGTCCTCCAGCCTCAGCTCTGTGGAGTTCAGCCCCATGGCTCAGAGGTCTCAAGCCTCGTGACCAGTACCCAGAAACCAGTTCCACAAGTCCCTGTGGGGGACCGCCTCCTTTATCAGCAGCCACTGGATGTCTACCTTTGAGGACCCTGCTGAACAAAAGCATTCTCTTCTCCAGC…
>TCONS_00130959
GGAAGCTTGAACGCCCCCTGTCCCTTCTTAACCCAAAGAAGGCTCTGGCTGCTCCTCAATGTGGGCTCTGACAGAAAATTTCCAGCTAGAAGTCATGTATGTACCCTTCCTCAGTCATGTAAATGCAGCGTCAACAGGGTCCTTCAGGACCTAGATTAATCAGAAAGGTGCTTTTCCCATGCTTGAAAAAAGGAAAAGTCAGTTGCTGAAAGGTGGGACAAAACCAGGGTCTACGGTGGCAGACGCGCGAGTGGGCCTCCTTAGCCTCCTGGCTGTGCCACACTCTGGGGAGTGGCCATGTGTGGATGGTGGTTTCTCAGGCATCTGGGAATGGCTATAGCAATGACTTCTTAGGGAGTTGCAAGTGAGTGTGTCCAAGGGATTGGTTTTTCTCCCCAC…
>TCONS_00049482
ACTTTATTTTTAAAACTGAAATGAATTTTAATACAGAAAACGAAGACAGCATTTTGCAAGTTTATCGCTCAAAGGGGTATCTCTATTTGAGGAAATCAGCGTGTTACACTCTGAGAGATGAAATGTTACAGCTTGTACACCAAAATCAAAAAATGAAATTAAATTAAAAAATGAAATGGTTACCAAGGTAATGCAGGTCAGGGGATCAAAGGTGAAGGGTCACACATTATTAAAAAGAAATCCAAAAGGACGGCTGCATCATGATCTCTCATTAGTGTTCCATCGGTGCCTCTCTTTGGGTAAACTTGAACATTTCGGCAGACATTCAAGCAGCTTTTTCGGTAAAAAGATTTTTACATGACTACTATTGCTGTTCCCATGATCATCTTCTAGAGGTGG…
>TCONS_00167380
AAGGGGACAGAAGTGGTTAAAATTCTATTAGTCACAGCCTCTTGTTTCCAGCCTGTGAATGCAGTAGTTTCTGAAAGCAGTGACGATTCCTCTGAATATAACTTTCATGCCTCAAGATAGTTCTTAATTCCTCTAGCAGCATCACTGGATACTTAACCCCTCCAGAAATATTGGGTTTTATTTAACAACAGTCAAAGTTTCAGGAAAAGCCTTTTTTTCCCCCCCTTCCCCAAAGCAAACCTGAGTTTCTTTAAGTATCATTTATATGAGAACAAACACATAATCTTCCATCATTCCTCTCTCAACACCAAAAAGAAGTACTGATTATTCTTAGAAAAGATTATTTTTTATTTAATGCAGTGAATAGTCAACATTACCAGTGAACCAAACATCTGAAAT…
>TCONS_00018921
GGAAATTCTCATAATAAAACCTGAACATTTGCGGTTACTATATAATACAGATAATACTGTTGTAGCAGGAATGAACTTCAGTCTAGAAACTCAAATGTGGAACAAATGGAACTTTTTTTCTGTAACTGAACTTTATTTCTACTTTAAGCCCCACTTAGCTGCCAGTGACAATAATCTTATCACAGGAGGCCAGCGCTCTTCCTCAGGGCTGTGTCTGGTTAGGGAATGTGTAAGGTGCCAGGACAAGGAGAAACAGGAGATGTCTGGTCCTCAAATCTCTGGTCCCGCACGAATTCAGAGGCGCTCTTTGTCCATTCTGGGGTTTGGTTTTCAGTCTTGTGGTTTAGGTGCTGACAAGCCTGGCTTGAAGCCTCCAATCATGGTGTCTGCCCGGCTTGC…
>TCONS_00110875
TTCCAGAAACTTTTTAATCACTTTCTATAACAGCCACCTTTTATCTAACAAGACAACTGACAAGAGAACCAGCCTTAAATCTCAGCAAGATCCCAGTGAAGCCCACGGCAAGACTGGTGCTCCCCAGTTGCCTTTCAGTTCACGCATAGAATACTGGAGAGCCAGAGGAGCAGGCAGGATGTGCCTGAGAGAGACGCTGGAACTCCAAGTAGCGGGGAACCAGGGAAGGAGGATACACCCTGTGTGGAGAGCTCACTGCCTCAGCCATTCCCTCCAGGACAAATGTGAGTTCCTCCACAAAGGCAGATTAAAGCCTGAAGCTCAAAGCTTACGCTGTTGGGCACCTCACTAGCTAGAGCCCTTCTAAGGTCCTCATGTGAGCAGTTGATCATATGGTAT…
>TCONS_00048685
CTTAGTATCAATTGCTGCTTAGTCCAAATCATTTTTTGTCATATGTTCTTAGAAACACGATTTATCTGTTTACAATTCCAGATATCAGGTGAGTTCATTCAATTTCTTAGAGGTTTGTTTTGTCATAGGGAAAAATCTTTCAACTCTATTACAAGTTACTCACTAAAGTGATGCTGCCTATAAGCTTAAGTTGTACATAAATGGCCCATCTCTGGGAACTCTACCTCCCAGGTAATGAACATTAAGCTAAAATACCTCTGTTTCGCTCACAGAAAACATCCTGACAAGGCCCACCTGTGAATGACTGCAAGCAGGAAGAAATTAACACATCCTCCCCAAAGGCTGCTGGGAACCCGGAAGTTCCTGTTTTGTATTAAAAAAACTTGAGTTCTAACTCAG…
>TCONS_00043650
CTGGACTAGACGGACCTTTGTTGGCAAAGTAATGTCTCTGCTTTGTAATATCCTGGTTGGTCATAGCTTTTCTTCCAAGAGCAAGCGTCTTTTAATTTCATGGCTGCATGTCGAGGCTGGCTCAACAAGCCACGGTTTCCCGAAAGTGCAATACAGAGAAAGAATTAGAAAGACACAATAATTGAAAGCAAGGATCAGGAGACCAACACCATTCCTAGGTGAAGGTGCCCAAACTGATCAAGTCAGCTTTACTACATGTTTTCAGGCAGGGGAGTCCGTGCAAGTGAGAACGTGCTCTCAGAAGCATATAGAGCCACAAGGCTGTTAAGATAGGATAGGAATGTAACATAAAGATGAACTAAGAAAGATTTACTTGTACTAATGATTTAAGTTGCTGTC…
>TCONS_00159818
GTGGTTCACAGGCTCTAGAATGCATGCTCAACAGTTGTGGCACATGGACTCAGCCGCTCCTCAGCATCTGGAATCCTCCTGGACCAGGGATCAAACCCACGTCTCCGGCATGGGCTGGCAGATTCCCCACAACTGAGCCACAGGGGAAGCCGTCAAGGTTTCCTTTTAGTCATACCTCCTACCACAGTGAAATGTGACATCAGGAAAGAAGACAAAAATGAGGGTGAGAAACCAGTTTGTGGACCAGCTGGACTTGGTGATTCCAAAGGTCCTAGAGGAGTTCAATTGATCTCTTTGCCAGTCTTCAAAAGAATCCCATCTCTTTGTTATCTGCTTGGTTCCTTTGGCTCAGCTGCCCTGCAGGCTCTCTTCAGATGTGTACTGACCTCGGCACAACAC…
>TCONS_00175632
CTCCTGGTAATCCCATTATTTGCAGGAGGTGGGCATCAGTATGGGATGGTAACAAATATTTTTAAAAAATTAAAAATAGAAAAATATAAAGAGTAAACTGTATGTGAAGTAAATGTTATATGATAATTGATATGATGCATGCAACAAATACAGACACATATGCATACATATATAGACTCATCCACACACACATACACATCAATAGATTACATATATACTGGATTGTGATCTACATCTTATTTTTTACTTTGGGTCCCATTCATAAAAGTTTGAAAATCATTAGTGTAGTGAAATGACTCAGTCTTTGTGAGCTATGCTGTACCTGTGCACTTCTTGGTGTGAGAACAGCATTAGGGTAAATTTCTGTCCATTATCATGGATAGCCACTTACTGTTCCAT…
>TCONS_00080413
ATGATCTGGGTTTTAAAAATCTTTATTTCTTTCTGGTTACAAGAGTAATAAATGATCATTATAAAAATTCCACCTGTATATAAATATATAACGTGGAAGGCAAACATCCCTTGTCATCCCGTCCCAGAACTCTTCCAGATATTTTTTAGTCATAGCCCTACACATTCGCATAGACAATACTGCGCTCCTTCTGTACATGTTATTACCAGGTTGAGCTTCCTGAAGCTTTCCTGACCTTAAACCCTTAGATGACTATAGGATGAATATACACTGGCAAAGCATTTTTAAAAACCACCATTCTGTCAATTATCAGTTTATTTTAGAGTGTTGATGGATATCTATAGTCTTATTTTTTTTTGCTATTACAAGGAACCTCCCTAAACATATCAAGGTATTTCA…
>TCONS_00068290
ACACTCCCACGCCTGGATCTCCTCGTGGTCCACGCCAGGCTTGGAGGGGGAGCTGCACCTCAAGCCGGGTTTCGAGGTGTCGGGGTCAGACTGGGAATCAGAGTCAGAGTCATCCGTTTCCAGGTAGTAAGCGAAGCAGACACTCGGCAAGGGACAGATGGGCAGGAACTTGGCTGACATCTTCCCCTCCTCTTTGTTTAGCAGATCATCAGGGTTCTCAGAAGGCAGGGCTCCTTTTTCCGGAGGCCTGGTCTGCACCTCCTTGG
>TCONS_00162862
ATCCCATAGTAGATATCATTTTCACCAAAATCCCATGATTTTTCGCCCAATCCAAAGTGTGTTTGATCTGTCTGAAGACCAAATGTGTGCTTCTTGAGTACAAGGTGAGTATTCTGTGCATTGCAAAGGAAAGAAAACGTGGACTATCTGTGGGCACACATGGATCTCCCTCCCCGCAGGAATTCTGGATTTGCACCTTCCAGAT
>TCONS_00032154
CCTCCTCCTGCCTGCCGAGGGCTACAGAGCTCCGCCGGGTGACACTCCTGCCTGTCACAGCCACTGCAGTGCCCAGGGCCCTGTCTGGCAATCTCAGCTCCTCTCATTTTGTGAAGACGTCACCAGCCTGTGAGCTATCAGAGAACTTTCTGAAAAGGACATTTCAGGAAAATAGGAAAAAGAGTCCCAGAGCCCAGAAGCTAAGATGGAAGACAGAAGCTAGGATGGAGGGCAGGCCAGGACCTAAGATGGTGGACTGGAGCAAAAATGGAGGGCAGTTGAGGACCTAAAATGGAGGACTGACTAAAACCAAAATGGAGGGGATCCCAGAAGCTAAGATGGAGGACCCAAGCTAAGATGAAAACACTTCACAGTACCTCAGGACCTCTGGATGCAAAC…
>TCONS_00181811
CGCTGTCCCCCGCACCCTGCGGTAAGAACGCTTGGCTGGAAGCAGCTTTCTGACACCCACCTCGGCTTTGCCACTGGGAAAGACAGCACTGAGCCCTCTGCCTCAAGCACAAAAATCTCAGGGCCCCTGACGTACCCTGATATTGTCTCAGATTAGGTGAACCGTAAGGGCATCATGACTGACAGCTTTTATTAGAATTCTATAGTGGCTCAGTGGTAAAGAATCCACCTGCCAATGCAGGACACATGGGTTCAGTCCCTGAATCTGGAAGATCCCCTGGAGAAGCAAATGACAATCCACTCCAGTATTCCTGCCTGGGAAGTTCCTCGGACAGAGGAAACTGGGCTGGCTACAGTCCATGGAGTCACAAAGAGCCAGACATGACTTAGCAACTAAACA…
>TCONS_00000285
AAAAGAGGATTTTGGTCAGTGGAAACCAAGACCTAAAGGACATATGATCTTCAAGACACTCAAGAGGACACTACTATGTCTTTTTGTAATATCAGAAGTTTTCTACTTGTGGAAGTTGGACAGAAAGAAACAGAAGATTATGGAAAGTCACATATTGAAATCTTTGCACAGACTAATGGAAAGATACAATGACTGCTAGATTACCCAGATTTTATGGATAACAATATTTCTAAGGGATTAAGGAATATGTAACATTTATATTTAAAACATGACTTTGCATTATGTACTCAATTTGTGCTAGATTTTTTCTGTTGAGCCATAGAGATTCAAGGAAATTGATTTTTCTATTTCTCGAAAGCAACAGAACAATGAACAGTTATACATAATCACTTTATCTCT…
>TCONS_00141240
ACCACCTTACATCATTTCTAAGGACAGAAGAGCTTCTAGGGCTGGTGAAGAAAATTCTTCAGTTAAGGATGTTCTATCAATAGTAAGCCTTTATGGGGGCAAACCTTGTGACTTTCAGAGTTGATTCTCAATGAATCAGTCTTTATAAACTATCAGAGTTCTCTGTTAGTTTCATAGGGCTGCCATTTATAAATTACCACAAATCTATTGTTTATAGGAACAGACATTTATTCTCTCATAGTTCTGGAAGGTAGAAATTGAAAACCAATAAGGCTCTAAGGAAGAATCCTTCCATGTTGCTTCTAGATTCTGTTGATGGCCAGCAATCGTTGAAATTCCTTAGCTGGTGGCAGAAAATCCACATCTCAGCCTTTGTTTCACACAGCCATCTTCATTCTG…
>TCONS_00011383
GCCAAGGGCATCAAAGAGCAAAGAAGGTGTTCTTACCCTCCTATGGGAATCAAGCGTCACTTGGTTTTCTGAATCTTGTAGGCAGTGTCACTAAAGCCTGCCATAGAAGCGTCACGATTTGTCTTCATCAGCTGAGAGGTATCTGATTCTTAGGGCCCCTGACAATAGTGCTCTTGCTGAAAAGGAAGAATGACTCAAGCAGATTAAGAAGCAGGAGTAATGAGGCTGGTTTTCCTGCATCACTAGAAACTGATTCTCTTACGTGGGCTGGCCCTTCCGTGCCTGCTACGCTGTGTCCTCGAAAGGCGGGAGACAGAAAAGCCTCAGAAACCAG
>TCONS_00185037
CGAGTAAAGAAACCTCCTGCAATTCAGGAAACCTGGGTTCAACCTCTCAGTTGAGAAGATCCCCTGGAGGAGGAAATGGCAACCCACTGCAGCATTCTTGCCTGGAGAATCCCAGGGACAGAGGAGCCTGTTGGGCTACAGTCTATGTGGTCCCAAAGAATCAGACACGACTGAGCAACTAAGCAATGCACATAGTTATATAGTGTTTATTCAAAGCTCTCTAACATCCATGATCTCATTGTACACCTTCAACAATCCTGCAAGATAACTGCTTTCAATTTCTTCTTCTATTTTTTAGTCATAGCAATGATGATTTCTACTGAGAGGCAAGCATCTGAGTAAAACCAATAAGCACCTGACAAGGGAAGCCAGCCAGCCAGCCTGCCTGGACATCTTCTG…
>TCONS_00167522
TTTAAAAATAAGTAATATAATGTATTATTATTAAAAAATAGACATCTGTGGCTCTACTGACAAAAGAATACATTAAAATACTGAGAAAATATGAAATGCACCACAGCAGGCAAACAGTAGAAAATGCTGTGAATCAGAGAGATCAGAAGATGGTGTTTGGAAATGCGAAGTGAAGTGAAAGTCGCTCAGTTCTGTTCGACTCTTTGCAACCCCATGGAATTCTCTAGGCCAGAAAACTGGAGTGGGTAGCCTTTCTCTTCTCCAGGCGAACTTCACAATCCAGGAATCGAACCCACGTATCCCGCATTGCAGGCGATTCTTTACCAGCTGAGCCACATTGGAAACCCTAAAAAATTTCCTCGTGGTCATCGCACATTCTGGGGGAGACGCCGAGCTGCG…
>TCONS_00179280
GGCCCCTCTAGCTGGAACTCTTGAAATAAAGGAACACCTATTAACAATTAATTATGGTTAGAGGATATGAATGGGGCTTGCCTCATAAAACAGGAATTTTTTTGCGTGTAGAGCCACATAGGACACAAAAATATCTACAGATGGAGGAAACAGAAGAAACAAAGGCACAGATGCTTGAAGCTGCCTGGCACACTTCAGGATGAGTCAAGAAAGTGTGGGAAGTGCATGCATGGAGG
>TCONS_00151311
CCGGGCTTACTCTGCTGTTCCAGGTACCATCAAGGTGCGAGCCTGGGAGAGGCTGGCCTCCCCTGCCAGACCAACTCGGTGACGAGTCTGCTGTTGCCCGCAGCCTTCGGTGTGGATCCACCGTGTGCCTGCAAGGCTCTCGGGAACTCCACATTCGTTTGCTCAGACAGACAACAGCTTTGGACGAACGTGGCTGCTCCAAGAGCACCTCCAGGAAGCTGGACGCCTGTCGTGGCCTTCGGAAGACGCTCCAGCACCATGTAACCATGTGGCCAGTCTTTGCCACGTGTCTGGCTGGCAGGGCAGCCCAGGAGGCCTCGTCCCTCCGCCCCGACGCCTTGGTCCTCAGCTGGCGCCCGGAGCTCGGATGACTGTGCCACCCTCAGGCCAGGGGCAGGG…
>TCONS_00055639
GAGTGCAGTAGGTGCTCAGTTAATGTTCGTTCCCCAGTGGGCAGTGCCTTACTCAGGACCTGGAGGAATGAGGCTTTCCTGGAAAGGAGGCTCTCTCTCCTCCGGTTCAGCTGGAGCAGCCGGTTACAGTGGGGCCCAGACAGGCGACCTGACCCAGGGCAGAAGAGGCAGTTGCTCCATCCCCAATCCACCTCATCTCACCAGCCTACACAGTCAAGAAGGGCTTCCTGGAAGAGGCAACATGAGCCATGATCTTGTGCTTATTATCAGCCTGTCCTGACCTAGTAAGTTGATCTGACCAAGGCCACAGCCCCTGAATACTCAAGGTATTTAATCTCTGCTCTGCCTCCCTGAGCTATGTGACTTCAGACTTAGGCCTCCCCTCTCTTGAGCTTCAGT…
>TCONS_00162906
CTCTGCTTGCGCTCTTTCTAGAGTCTTCCTCAGCTCTCTGAGCTCAGATTCTTTGATTTGCAGAAGTTTAAAGATGAACTCTTGCAAGAAACACAAGTCAAATGAAGCAAAACCCTTCTCTGGAATCAGGCCTCCGAGAAGAAGCGGGTCAGGATACTCAGCTTCCTCCTCTGAGTCCCCTTTGTTCAAATTCTGACCTTCCTCTCCCTCCAGAAGCTCCAGATGCTTTAAGCACTCAGCAGAGTCTTTT
>TCONS_00049291
CTTTTGCCCTCTCAGGGCGGAAGGAACGCTGTCGGCCAGCGGGAAGGGTCCTTGCCTATCCGAGGCCTCAGCGGCCCGGGAGCGGCCCCCGCCCCTTTAATCTTTTCTGAGCGGGGCGTCGCGGCAGCGCAGCCCTTTTGAGATGCCGCGGAGGGTCGGCCGCCGGGTTTCAGGGCTTCCCCGCCTGCGTCGAGGTGGGGAAGCGCGCTTGCTCGCGGTGGAGTCGGGCGGAGGAGCCGGGCGGCCTTGGGGATCCGAGGCCCGGACGGCCGAAGGAGTGGGCCCGGTCCTAACCATCTGGACGCGGCAGTTTGTGTGGTCTGCGCCTCAGAACTGGGGCCTGATTTCCTGGAGAGGCTGAGGCTGCCGAGATGAGTTTCCAGTACCGAGCAATGCAGC…
>TCONS_00129955
TGGAGAACCCCATGGACAGAGGAGCCTGGCGGGCTACAGTCCAGGGAGCCGCAGAGTGGGACACCGCTGAGTGACTGAACACACACACGTATGCTGGCAGACCTCGCTTCATTGCATGTCATTTTATTGTACTTTGCAGACTGTGTTTACAAACAAGGTTTGTAGCAACCCTGTGTCAGGCAAGTCCGTCGGTGCCATTTTTCTAAAAGCGTTTGCCTCCTTTTTCTCTCTCTGTTACACGTTGAGGGCTTCTCTGGTGGCTCAGCTGGTAAAGAATCCGCCTGCCATGCGGGAGACCTGGATTCAAGCCCGGGGTGGGGAAGATCCCCTTCCTTTGGATCTCAGGGAGAACACAGGAGCTGTGTCTCTGCTCCTGATCTGAGCCCCCGCTTCAGTTGA…
>TCONS_00048047
CAGGGCTTCCCCGCCTGCGTCGAGGTGGGGAAGCGCGCTTGCTCGCGGTGGAGTCGGGCGGAGGAGCCGGGCGGCCTTGGGGATCCGAGGCCCGGACGGCCGAAGGAGTGGGCCCGGTCCTAACCATCTGGACGCGGCAGTTTGTGTGGTCTGCGCCTCAGAACTGGGGCCTGATTTCCTGGAGAGGCTGAGGCTGCCGAGATGAGTTTCCAGTACCGAGCAATGCAGCTGTATATCACCAAACAGTGTTGTGTTTTTAAAAACCCTTTTCCTCAGTCGGCCTTGTCTCACCTTTTCCTTTCTTTTGTTCGTTTTTTTTCTGTTTCATTACTTAGGGGAGTGGGCGTTGTCCGTGGTGAAATAAAAACTGGGAAGGGATCTTCGCCCAGTTGGCGCTTT…
>TCONS_00001769
CTCGAGTTCTTTATTTGAGGCCCACTTTTCATAGACTGTGACCTCAGAAAATCATTGTACAGTCTTCTTGGAACTTTTTCTTCATCTTTTGTAAGCAAAATGAATGAAGATCCTATTAAAAGTCGATGGATTGGGGCTTTCATGAATCAGATAAAATCTGCAGCTCTGTTAGAGTCCTTTTGCCTGTTGCCCACTCCTCGGAGAGGTCCTGCCAACTCTGCATTGTCCCGCCGGATTTGCAGTCAGATGTCTTGGGCTGGCAGGCACTGTGCAGGCAATGAGTTCTTTCCCTGTAAGTTGGGTACAAAAAGACCAGCATGGGAGCAGCCTCCTCTGGGACAGCGGCTGAGAGAGAATGCAGTTAGCCAGGAGCCGGCAGAAATTCCTCCAAGCACAGGG…
>TCONS_00042053
ATTTCCCAGAGGCAAGCCATGGAGAGAGGCCACAGTCCAGCTCCACAGCCCTGCGTGTGTTCCTCTGGGCCAGGCCCACAGGGTTTACTCGGAAGCAGCAGCCTGCTCTTCCAGCTGGCACAGCTGAGCCTGCAAAGGATTCGCTAACTTAGTACTTCCTGTCCTTGCCCTTCCCAGCCTGTGTGTGTGGGTTCTGACCATCTTTAAACTTGAGGAGCACAGCCAGAAGGAAGACAGTTTCCTCCCACAGGTGACTGTTTCCAAACCACCTATGATCCCCTTGTTACCACCACCCTCCTGCCCTCCCCTGAGGCTCTTAGGGCAGAAGGAATGAATGATGTAGAAAAAAACTTCTAGGTAAAGAAACATGTTTTCTCTTTTATAGGGGGAAAAAAAGTG…
>TCONS_00019522
CCATGTGGACCTGAGATGCATGCTTCTTCGGCACAGCTAGCTTCTCTCTTCATGCTCCAAGTTCTGCTCTTTTAAATCCTGCCTGTCTTTGACCTGGAATGTCAGTGATTTCTTCTGGCAAGCCAGACTCAGATTTGTGTTATAAACAATGACCAAGTGTCCAAATTCTGATACGGAGCTAAGGGAGAAAGGAGGAAAAGAAAATGAACCGTGGGTCTGCAGAAGCAGATTAAAACCGGCTGACTAACAGATGCGAAACTGTCGTTGCTGAATTGCTGTGAATAGAAATCTGAGCATTTTCGGAAGATACATCACTTTTTAGAGCCGTTGTCTGATGCCTCGGGTCCATTATCCTGTTCATGACTGAGACAGAACCCCTGTCTTTCATTTATGTGCATC…

## Sheet: Additional file 3b
Additional file 3b: Sequences of 72 known lincRNAs
>TCONS_00104211
CTGTGCCTCCTGTCGTTTACCCGGTGTGTCCAGGGCCATCTGCCTCCACAGGTAGTATTTTGTTTCTTACAGATCCTTCTAGAGTTCCTTATAAGCAAACATGAAAATATATTTCTCCTTCATGCCCTGTTGTCTCCACTCTTCTCTGGGTCCATCACTGCTCAACTCACTCCATTAGAGCTGGAAGCAACGTGGCCAGATAACTCCTTGAGTGTAGAGAAATGGGTCATGGATGATCTGACCCAGGGAGCCTGGTGCCCAGGAGAGAGGGAGGGTCTGTAAGGGGTGTAACCAGATCTCCAAAGCACCGGGGTTATCGCCGCCAGTGATGCCGGCCTCTGGAGCTCTGCGCCGTGTTTGCCGGCTGAATCGCAGC
>TCONS_00019745
ATGGAAAGGACCATAAGTGAAGAACTGAAGTGGCCATCAAAGCTTCTCCCTTGAACCCAGAAATGGAAGCTTCTGATTGAGGATGGCAGAGTTACTTCAACTCCCTGGACTGTTGGATGAGAGAGAAATGAAATTCTCTTTTACTGAAACTTCTGGATTTGGGGTCTCTTTGTTATACCAGCTTCCCTATAACCTAACTAAAAGGCCAATTTGTACCCTGAAATATTCTGGCTGACATCTCCCAACAAAGCCTCGATCCCTGAAGACTAGACAGAGCTGCATGAGAGCAGAGCTCAAGACCTTGTGGTCTGTTGAAACTATGACTCCTTGGAAAGTTAAGAAATGGAATTCATTGCAGTAGCTGGGAGAACATACCATCAACAAATTCACCCTTAAATG…
>TCONS_00049067
CCCAGGATTCCTTTTTAAAGCCGATAGCACAGACGAGTCCAAGATGTTAGGCTCTTTGAGGGTCAAATACAACTGTCCCTGAAGCGAGGTCACATTCAAGTTTGGGACAAGGAGTCTTACCCCTTCATTTTTTCAGCTTCTCTCCGTGGAACCAAAACCCTCGGGTTACAGTTTGTATGTGAAACCACTGTTCCAAGTTCAACTTAGAAAAGACTGTTGACACACAAATTGGAATGGTTCCAATAGCCTACTTTGCGAAACGGTTTGGATTCACAGAACTTCCGTTGTAAAAGTA
>TCONS_00135045
TGAGAGAGAGAGCGACATGGGGAGACCAAGTTTCGGTGAACAAGGCCCGCACTTTATTTTCCAAAGTAGTTTTTATACCTTAAGTTGTGCATAGAGGATAATAGGGGAAGGGATGGTGTCATGCAAGGACAGCAGTTCCTGATCCTAATCAAAGCCAGGCTTTCAAACTTATCACATGCAAGAGTTCAGGTGAATTACATCATCTTCTGGCCAGGAGGCCTGTTAACATTTTAAGAAACTTATTTTTCTCTAAAGGTGATTATTCTAAAGTCAGGCGCCAGCCTCCAAAAAGCATTGGACAAAGCTGCGTTCCTATAGGGCAAAGGTGAGGTGGGCTCAATCAAGAAAAGAATTAACTCAAGGGTCCAAGGTTACAAACATTGAGGCTTCTACTTACAT…
>TCONS_00125287
CTCTTCCTCTTTGCCAGCAATACATTTGAACAATCTGATGAACCAATGACAAAGCTATTTCATAAGAAGCACACAAATGTGTGCTTACTACATTACGAGCAATTCAGATAAACTACACCCTATTTTACTTTTAGTAGACTTTAAAAGAAATGTATATAGGTACTTGGGAATTTTCTGGCCATGGGGGAGTACAAGCATTTGACACCTCATAAATAGAGCAGTCTTCTAGGTTTTAAAAGCAAGAAAAAGGACAGATTCCTATTCTCATTCACCTCAGTCCAGCAGAAGTATTCAGGTGTTACCTAATATTTTATTAT
>TCONS_00062191
CCCGCATCCGCGCCCATAACCTGAAATTGACTGCCGTACCACGCTGCCTCTCCACGCATCTTAGTTCTCTGACCAGGGACTGGGAATTGAGCCTGGGACCACGGCAGTGAAAGTACTGAGTCTTAACCACTGAACCGCCAGGGAACTCCCTAGGATGGGATTAAGTGCTAATAAGAAAAAGTGAAGAGTTAAAATTGGACATATTTAAGGATGAAATATTCACTGGACAACAGGAATAAAAAGACCAAGAAGATCCAAGAATGAATTCATCCCACTCTATGTGAGGCATCCTGAAAGAGGATTTTGCATTGAAGCAGAAAATAATTCTGGGACTTGCCTAGTGGCACAGTGGATAAGAATCCATCTGCCAATGCAGGGGTCACAGGTTCGATCCAACCA…
>TCONS_00132942
CTTGCTCCGAGATTCTCATTGCCGACTGCATACAGGTAAGAATGATTGATGTTGGCTGAGAACTGGAGTGCTCATTCACTTGAAGTGGATATAAGTTCTCAAGACGTCACACAGCATGAACTGATCAAGAAAGCAAGCCACAACTTGTTAGACTGATGAAGTATCAAGGATTACGTGAACTGTGTCCTGAAACCCAGTGAGGAAAAGAGCAAAGAGAGGAATCAACCTGTTGTTGAATAAAAATGTTTCGAGATGGG
>TCONS_00146492
CTTAATACTACTATAGGAGCTTCAGAACAAAGGAGGTGGCTTAATGATCCTGAAGGGATTTCTTCTGGTGGTAGCTTTTGTATTATCAATGAGGTCCAGCCTATCTCCGTCAGTCCCTGGTGAGAACTTGTTCTATATACAGGCTCCAATGTGGTGAATCAACTTCCATTGTCAATTTTGTGCTGCATTTAAGTGAGCTGCTGCTCCTGATGATTCTCCCCACCACACCCTTGTACCATCTCAATTAGTTCTCAAGCTTTAAACTGCATTGATATCTTGATGACTCCTATAAGTACATCTCTAGCCCAGAACACTTCTACTGGGAACTCCAGTTTCTAGCATCCAACCAGCTACAG
>TCONS_00046420
CACAGTTGATGCAACATTGCTTTTATTGGGGGTTCAGGGGACATATGACAAAGTCTCATAAAATGTCAACAGAGTCACATTTTGTGCTTGGCTATGCTTAAAAAAGAAAACCACCTGTTTATTTATGAACTCCCTTAATGAGCACTGTGTGAGAGATGGCCAATGATCATCATTTTGAAAATAGGACGACCTGAGCCACCAGGAGGTCTAAGTGCGCCAAAGCCGGATAGCTAAGTGGAAATTGACAACAGTCAAATATTCAGGTCCTTCCAAATGTCTAGATGCTTGCTCTCAAGTAGACACAGTTCAACTGACTCCTTCAAGACAAAATTGCGTTTTGAACCTCTGTATTCTCCAGTAGACCACTTTATTAATTATTACTAAGTGCCAACTAAAGGC…
>TCONS_00027106
CCCCGTCCTGCCCTCACCAAGAGTCTGAAGGGCCATCTCACTTGAAAATTTAATCAAACCACATCTACCGTAATTCCACCACAGCCTCTGCACTTCAGGAAGGCTAGTTCAGTCTCTGACATTTTGATTTTCATAGCAGATGGAAGCGGAAAAAAAAGAAAAAACTTCCTGGGCTCACAAGCCTATGCTTTTCGCTTGAGGCTTTTATTGCTCAGATCTTACGCAACACCCAGCAAACAAACAAAAAAGGTTATTTTCTGTTACTCACTATTACTCCAGGATTTCAGTAAATATTTGATACTGATCTCGAAGAAGCCGGAATCCTGCTGGCTGGCCATGTCGGCGGCATACAAAGAGCCTGTTCCCGGGGCTGGACCGTGAGCCGCACGGAGCAGGTAC…
>TCONS_00187496
GTCTGTCCACAGCTGGTGGCACACCAAGTCTGGATAAGGATTGCAGTATTGGACCAACACTCAACTTCAGTTATGGGAAACAGCGTATTGATATAATGAAGGACGGAAACCACCTGCCATCTTGACAGACAAATAAAAAGCATTTGACACAGTTCAAGACCCATTCATGACAAATAAGTAAATAACTAAATCAATAAACACGGTCAACCATCTCAGGATAGAAGGGATCGTCATTGCCGTGCTGAAGAACATCCCTGAGAAACATCCAGCTCTCGTCACATCACATCTAGTAGAGTCTGAGTGAATGCTTGCCTCTTGAGATCCAGACCAAGATAGGAGGTCTGCTTCAACCACCTCTATTCCACACTGACTGAAGGGTCTAGCCTGTGCACCATGCAA…
>TCONS_00146652
GCGGGACGGGACTTTGCTCGCCTTGCTCAGGGCTGCCCACCCTCGGTGCAGACGGCACCTTGCAGACAGCCCCCCTCCGGTGGAGCAGAGAATCAGAACCTCAGAGTTCGTGACACGGAAAGGGCTCTGAGGGCCCCCGTCTAGCTCTCCCCTTTACTGGGGTGAATCTGAGCCTGGATGCCAGCTGGGGATGGTTCCCAGGACCCTGCATCCCTCCTGCCCAACTGGCGTTCCTGACCCCTCTGTGGAAGCCAGCCGCCTGGGTGGACTAGCTCCTCGGAAAACGTGCTCATATTCGAGGTGGGGGTGCCCAGAACAACGTCCTCTGCAGCTCTTTTTCAAAGAGTGGATGAGTGACTTCTCACTGCCTTCCCCC
>TCONS_00158814
CCTCTCTAGAGCTTTTAAATGATTAAAGTGGTGTCACAGCAGCTGGGTATCACCTTATTAATCCGTTTCAGCGCCATAGTCTGTGCTTTTCGTCTGGCTCCTCACTATCTCGGTGTGTGCTCGAAGGTCCGGCCAAAACTCTTGATTATCCTGGCGGCTGGGAAGGATTGTCTCTTCGTCTCACACCGGCTCTGCCAGACACAGGCGCAGAGGGGCCGGGGCCTCCCTCACGCTGCGGCCTCGGCCTCCTCCCCGCGCGGCAGCTGGTGCCTCCCCGGCCCTACGGGGCTCACGCGCACGACACAGCCACAAGATGTCCGC
>TCONS_00133962
GCATAATCGGAGCCCCAAGTCAGAGGACTAGGAAGCTGGGTTGGGCATCAAATGGGGCTTGGTGGATTCCAGAGCATAGGCTATCTCCCTCCCCTGTGCCGACTTCCTGCAGAACATGTTCCAAACACAAGCAGAGGGACTGAAAGGAGAAGAGGACCAAATGGGCAAGGGGGCTTCTCTGCATATTCTCAGGGGAGGAAGGCCACGCCTTCTCAGGTGCAGGGGTGAAGTCTGAGGAATGCTAAAACAGACCTTGCAGGTTGAAGATGTGGCTGGGGAAGAAGCCACAGGAGCTGTAGAAGTCAACAAAATCTTTTCAGACCAAAAAGAAGAACCTACTTCATCCAGTTGGCTTCAGTGCCCTGTGAGAAGCCTTCCTGATTGACGGAAAGATGAGAC…
>TCONS_00107158
CTGGCGGATTCTTTATCGTCTGAGCCACCACGGAAAGCCAAAGTAGGAAAGGTGGCCTTCTAAAGGGCAGAGGGGTTCCAGGAAAGCAGCGCTTCATCTCCCAGGTTGTTTCAGGAAGGCTCTTGAAAGCATCCACATGCAAACCACAGGGGCAAAAAGCCTGGGAGCCTGAATTTACCCAAAACATCCATCTTGGGTCCAGGAAGACATACCCAGAAGTCATTGATATTCCTTTGGTGTAAGCCACTAAAATGTACAGTTCCAAATATGTCGATCTTTTATTTTTGTTGTTGCCCACATTTTCACAAAACCCTATCAGGAAGGTGACAGCTAAGTGTTACGTGAGGCCAAGTAAGCCGAAAGAAAGTAGTCTTAACATTATCTTAGTATCCTCAGAAA…
>TCONS_00187644
TCATAACTCATTTATTGAATGAATAGTATATGCAAGAATACCAATAAAAGGAAACTAATACTACAAACTACAATTTTGAAAATAAAGCCAATATAACAGGAACAAAATATACATAATATGAGAGGAATGTTTGATTTTGACCCATAATGCATTCCTTATCTTTACAATAACCTAAATGTCTGTTAGAACAAAACTGTATACCTTGGTCTAACTTTAGTGCTTCTTAAAAAAGCAACAACATTCTAGAACACTTTTCTTTTGCTTTGAGATATTTAAGATTCACACATTTGTTCAAGTACATAGATTCTGATTTAACAGTAGATCTACATATCTTGTTATTCTCTTAATATCTTGAGTAACATGTACTCCAGAGCAAGTACTATCTGAAATTCTAAAACT…
>TCONS_00176034
CCGCGGGATGCCGAAACCAGCCAATGGGAAGCAGCGAGACGCGGAGATTGGCACGGTGGATGGGAAGTGAGTTCCTGGCTTGTCTGTCGGTGCAGCGCCAGAAGCAAGCTGCAGAACAGGAGTTACTGGGGACGGCAGTGACCATGAATCCCAAAGGAGGGTGAAGGCTGGGAGAGAATGAGTCAATGACCTGGAACAGGAAGCTGAATCAACTCTTTCAGCAAGACTTAAAAGAAAAGATTTTGGTTTTATAATCTCTAAAGCCTAAAAGATACTGAAGCTTCCAGAATGAGTCAGTACCTAAGACAGTGTTATTAGATACAGTAATTACTGGAATGATAAAATCCTTGTTGATGCTAGCTGAAAATAGGTATGTTCTATGCCTACTACATAGCGGCA…
>TCONS_00089410
CAGGTGAGCCGCTCACCTGATGGGCCCAGGTGAGGAGCCTGAGGTCCCTCGGGCAGCGTTCTGCCCAGGAAGCCTCTCTCTCTGCCACGTTCTGGATGACGCCCAGTGACAGACACACCGGGGGCCATCCGTTCAGAGGTCAACACCGAAAATCTAAGACTGTATCTTTATGTTCTGAAGGATGGGATGGGCGAGGGTGGGGCGAGGTGAAGCCAGGAAGAAAGAGACAGACACGTACATTTTTGAGAAACTGTTTTTTTTAAGAAAGCACTCCTCCATTAGCTCCCTATACTTCTGCACTATGACACTTCTTTTAAAGGGTAACACACATTCTTGTTTTAATTTTCAAAGTGTTAAATATTTCACATGCTAGGAATGTAGAGAGTGATAGAATCCACG…
>TCONS_00098463
CTTCCGCAATACACATATTGCGCGTAAAGCTTTTGCTCAAGTGATGGGTAAAGATGGTAAAATAAAGGGCTATTTAATGAACTAAAGCACCTGAAGTACTTGAAACAGTAGCAGACCACATCAAGCGCTTTTAATTAAGTGTTCTTAGCATTACTGTTCCTTCAAACTGATGTGAAAAATCTGCAGCCTGAGACAGAAACAATGATTTTAATCAGCATGTTTCACATAGCAGTAATATCCGCACTCCTGAGGCACGCGTGTCATAGCTGCTTAGAGAGGCTTTCTTTAGATGGGGAAAAAGCAGGCTTATTCATTTTTTAAAATTATTGTTCATGTTTTTTTTCTTAATCTGGATCATCTGATGTTACAGAGGTGGCCAATTTATCTTTTCTTTGGAGG…
>TCONS_00003478
GCCACACATATGCAATGGTTGGTCAGGAGGCTGGTCATGTTCCAGCTTCGCCCTTGCAGCGACCAGCTCTCCCCCGCTCGCTAAAGCTACTTATCCCGGGAAAGCTCGCGCGGGGCCCGGGAGCGAACCCACAGACAAAAAGTGAAACTTCGGCAAGGCTGGAGCGGCTGCTGGTTGGTGCCTTTCCCCCTCCTTCCTCCCACCGTCCCCACCCCCTCCCCTCGGTCTCCCGTGCGGTGCCCTGAGAGCTGGAGGCTGACGTCAGGACGGGCCTGAATTCCTGACTTTGCCTGCACGCATTTGTCCATGTAAGGTATGGGAAGGCGGGTGCCCGCGGGGCCGCGGCGCTCGCCTCCGGGGGAGGGGGCGCCCACCTCGGGGCCGTGGCCCGGCCCCAAG…
>TCONS_00143202
GCCAGCTGTCTATCCTTAGTGAAAAACACAAACAAACTGTGACACACTCATGAAATGGAATTTTACCTGCGTGAAAAATCCTCAGACCACAGCTGCAAGCAACAATCCGTGACCTCTCACTGGGAGCTGGGATCGGCCGTGCCAGGAGCCAGTGGAAACCAGGAAACTTACACCATGGAAACCAGGAAACGCTGCAGACCAGAGCCTTTCCTGCCCCCTTATCAAACTGGTTATTAGTTACAGCACACCAATGAAGCCAGCAAAGATTTTAGAGCCTAAGATGAAGATTTTCCATATCGTGGGCTGAAGTCAAACAACAGATGGTCAGAGTGGTCATCCTTTCATGGAAACTGAGCAAAACTTGCTGATGGGGATCATCTCAAGTGTCTGGAGCACTGG…
>TCONS_00182196
TATATACATGTATCCATTCTCCCCCTAGCACCCCCTCCCATCCAGGCTGCCACATGACATTGAGCAGAGTTCTATGTGCTGCTATACAGTTGGTTCTTGGTGACCAACACTGATTTTTAAAGACTGTGTAAATTCATATCTTCTGGTGTGATGAAGAAGAGTTACAAGTTTGACCAGAGTGACCAGATAGACTTTATGAAATTGAACTCTGCAACAATTAGATGTAAATAGAGAAGGGACTTTCTCAGCTCCTCTTCCAGTTGCCTTGAGGTTGTGTCAGCTTTTGTGTTTCCTCGGGCAGTGTCATTTCACTGAAAATTTGACACGTGTGTAGTAATTGTACTGCAAGGAACAACGGTTGCCCGAGGAGACGCGCCCGCGCGCACCGCCGGCTCCCGC…
>TCONS_00174720
ATACAGTATTTGCCTACCTCTGTGGTGTAAATATTGCCACCATGTCCACTTTCAAGCCGTCAACTGGAAGTCACTGAACTTGGCATTGGGAGAAGATGCACAATAGCAGAGCACTCTATAGTACTTCCACCATCCAGATCCAAGAGATGTAAAAAGCCTGGAAATAAGAGTCATGGGGTTTGGGACACTTGCAGGAAAAAGGGAAATTTTTAGCTTCTCTGATAGAGGCCAGTAGAGAGCTTCATTTTCTCCCATGAGTGATGGGAGGAGTTCTTTCCAGTTCTGTCTTGC
>TCONS_00134082
ATAAGACAGAAACTATTAGTGCTACTTTTTCAAATAAGTAAAGAAAGATTCAGTAACTTGGCTAGACTTGTACATTTGCCATTAGTCTGTAGTTTCTTCTAGTTGGGAACCCAGTGGAACCTCTTAACTCTAAATGTGCCCAAGGAAGTGGCATGCCCCTTCTTGACTACTCTGGATTCTGTTTGTCTCCTGCATGTCCCATTATCTTAGTCTTCACATCTCCTTCCCTGCTTCCTTTCTTCCTTAAGTGCTCTTATAATAATTCCCTTAAAGGTCTTAGTTTGTGCATGCAGGGTGTTCCTTAGGCTGATTTCTCCCCACCTTCATTTCCTGCAGCCCACTCTGTCCAGCACCGTGTGCCTATGTTACTAGGTAAAGGGATTGTACTGTGGGGCAGCA…
>TCONS_00108321
CGGAAATGGTCAAAATTCACAAGAAGCCTACTATGGATGATCTTAACACAAAGAAGAACCTTCTGTAAAGCAAAAATTGCCTCAAATTTGTCTACTCTGAACGCTTGATATTCATTTAGATTGAATGTTCTCAAAGCAGAACACATCTGAAATCTGGTTTGTCTAAATACTTAGAAAGTCAAATTGTCTAATTATTAAGCTCTATCCTTATTTCCCAAACATGTATGAATGAGCTTTCAGGAGGGCATTCACAGTGCTGTGCAGAGACAAAAAAAAGAAAAAGCAAAAACCACAATCCTCCCCCTCCAAAAAAAAAAAACCTCCATTGTTCTTAAATGCCTTTTCCAAAGGGTCTACGTTTAAACTTTTTTTTTCTAATAAAGGCAATAAAAATGTTTG…
>TCONS_00090693
GGGGCACTCCCACCCTCTGGCGGCCCCAGCTCTGAGTGGTCTGCGGGGGGCTGGGTGCGCGCCCCCCCTCCTGCCGACTTTGGCGGAGCCGAGAGGAGACCTCGCCTTCTTCGGTACCTAGGGCTCAGAGGACCGCCGGGACTGCCTCTCCGGGCGAGTGAAGGAGGAGTTGCCTCCTCTCCGCATCCCCTACTGGGTAGGGGGTTTCTACCCTGGGTGACCGATTGGGACTTATGGCCCTGGATATATGATAAGATTATTTTGAGACAGACCTTTCACAAAAGCCCACTGCCGTTCCAAAGTTTGTTCCTAGGACCTGTTTCAAGAACCACTGAGACACTGGAATTCCTTCTGTGAGAGGCCGGGAGTGAGAACCAGTTAATGACTAATCAGCGCCAG…
>TCONS_00049475
GAAAAAAAAAAAAGCACGACCTCAGAGCTGAGAGTTTTGTTTTATTTGGCGGACATCTTTAAAGAACTTAAGCCCAGGACATAACCTCTCAGATAGCTCTGTGGGACTGCTCCAAAGAGGCAAGCCAGGAGCCAGGATACATAGGAGTTTCTGCAACAAAGACCAAGTAGTCAGAACATCAAAATATTGCTGCTATTGTTGTTGTTGAGTTGTTCAGTCATGTCCGACTCTTTTGCGACCCAATGGACTGTAGCCTTCCAGGCTCCTCTGTCCATGGAATTCCCCAGGCAATACTGGAGTGGGTTGCCATGCCTTCCTCCAGGGATCTTCCCAACCCAAGGATCGAATCCTTGTCTCATGCACTGGCAGTCGGATTCTTTACCACTGAGCTACCTTACT…
>TCONS_00187750
CCTCAGACCACACTTGGAGAATCACTGTGCTGGAGACACATATGGACAATTTTCCTGCTCCATATGGCATTTACTGGAGTCACCTAGTGATGTCCAACTGGTGGCTAAGTTGATCTGGTGGAGCCAGGATGGTTTCCTTTATGGCTGGTGCCTTGGTAGAGATTTCTGGAATGCTGGGTGCAGCTAGGCTTCATGCTCTGTCCATGTTGTCTTGAAATCTCTCCATGTGGTCTCTCTAACAGGGTGATGAAAGTTCTTAAATGATTGCTCATAGCCCCTCTTCCGACACCCTTGTCATCACTTCTCGCCGCCGGGTCCGTCAGGCTGTCAGTTCCCCCGACTCCTCACCCCCTTTCACTGCGGTTCCCCTGTTCCAGCGCGACTGGAGGCCAGGACGTG…
>TCONS_00038499
CATTGAGCAAGTTTTTATTGAGTATCTACCATGGTCTTACACAGTTGTAGGAAATGGATTCAAGTGATGAAAAGAACATACAAGATCCTAGCCATCATGGATCCAATATTCTAAATAGGGAGATAAAACAAAGAAGGAAATAAAGAAAAAAGACAATTTCAGATTGTGGATCATATGCAAAAAGACTTGGCATGACTTTTACCAACTGAGACTGCAGCTATTCGCTAGGATTTCTCTTCTCAACTCCTTTGATCTCTCCTTATAGTTAAAACAAACAAAGGGAATTCCCTGGCAGTCCAGTAGTCAAGACTATGCACTTTCACTGCAGAGGGCGAGAGTTCAGTCCTTGGTCCAGTCCAGTTTCTGCTTGGGGAACTAGGATCTCACAGGCTGTGCTCT…
>TCONS_00182235
TATGTCCGACATAAAGTGGGATGTTAACCAGTGAAGCTGGCATTTAAGGGGAGGCGAAACGTCCATACAGTTGGGAACGTGCTCCTCCTTCACCGCGAGCTCTGCAGTCTCCTTCCTTTCCTCTTTCCCCGATCACCTTTCCTCTCTATCTCTTACGCCTCTGCCCTAATCACAGTTGATCCCTTTGCTTCTCCTGTGGCCTTTACTGTCACTGCTTCCGTCTGAGCTGAGAGTGGACGAGAAGTTTCTGGTTCCTTCCCCTCACACTCTTTCCCCTAAGAGCATCCGCAGGGCCCCTCTGCCGCGCTCTGCCCTGGTGGCCGGCTCACTGTGGACGGTAGGCCCCTCACCCTCTGCGTGTGTGACCAGCCCCGTCCCCTCGGTGAGCACACGCCCATG…
>TCONS_00081400
TGGTGAGGCACCTTGGCAAGGAGGCCAGAGGAGACCAACTTGAATAAGTTTGTCCTTGAGCAGATGAGAATCCACAACCCCTGACTCCCAGAAATGGCCCAGCGAGACTGGAAAGAGGAAGTTGAGTTCCTGTGTGAGCGAGAAGGTGAAGAGCCTTATAGTTTTGGAATTGGTATTAACATCACCTTGCTTGTATCTATAGGTTGATGAGAATTCTATATAGTGAAGCATCTCAAAGAAGGTATTCTATATATTTTTTTCTAAACAAAGATGCCCAAGGCATCTTTAAAATTTGTTCTCTTCAGGCTTGTCTCTGGTCATATGTTCTTGGCTTGCACTCATTCTCTGGCTTCTTTCCAGCACGGGCCTTCAGCTGACCTACTGTTCGATCATTCAGAT…
>TCONS_00035844
CGGGGACGCCAGGGACTGCCAGGTGGACTCCAAGGCCTGATTTTCCCTGTCTTCACAGAGAAGAGCGATGTTGCCTCCCAGTGCGGCCCCGGATCCTGGCAGGGCTAGCCGGTGCCTCTGGACTAGGCCTTGGTGTTCGTCGTCCCTTCCCTCCCTGACTGTGTGCTCTAGCTCCGTAGTCGGTGACTTCTTCCTGCTTGATTGCTGAACTGCAAGTGGCCACGTTACAAAAGGAAGAACTAAGTGTTTGCGAAAGCTGATGCCCCAGAAGGCACAGGTTACCTGTTGGTGGACATTGAGGTTGCCTCCAGTTTGGGCTCTTACAAATAAAACTATGTGAAAG
>TCONS_00032370
CTCAATCTTCACTGCGGCGTCGGGATCTTTAGTTGTGACACGTGAACTCTTAATTGCAGCATAGGGCATCTAGTTTCCTGACCAGGGATTGAACCTGTCTGTGCTCCCTACAAAGGAAGCAGAGTCTTAACTGCTGGATTGCCGAGGAAGTCCTAGAAGTCATTTCTTGTCCTTTGCAGCCTACAGAAAATAGCCCTGTGCTTTATCGTGGGCTCCAGCCATTGCATCGTTGGTTATCTCTTTGTATCCATGTCCCCCATCTCCCCTGGGATTCTGGGGGCCCTGAAGATAAGGACCTTATTGTGAATGCTTTTCTGTCCAAGAGGATGTGGCACACAGGCCTGAGCACTATTTGTGCATTCCATCGCACGTTTAAGGCCTTGTCTAGGTTCTCACTCT…
>TCONS_00043633
AGTACTGGGTTTCTGGAGAGGAGTGGGTACCGACCTCCTGCTTCAGCTCTGGTTCCAATGCTGGGAACATGTTACTTCTGCATGGTATGCTGAAGACCAGTCAGTGACACCCAGCAACAGCCCCTGCCCAATTTCCAAAAGGGCAGTTGATTACATACGAGGAGCTGAGGAATCTGGGAGGGTGGCTAGTCTTCCGACCTCCTCCTCCCGAGGCGCCAGGACCCCTGCCGGCTCCATGCTTCCTTTTCCGGGTTGAAGGGGATGCCCACCACCAAGACGCCGCTGGACAGTGAAAGAAAAGGGGAGGGGAGTCCGGAGGGGTCGTCTCGGGGAGGGTGGGAAAAGAAAGGTCAGGGGCTCCGAAAACGGAATTCAGGGGTCCGGGGTTTCCTGGTCAGG…
>TCONS_00003479
CATCCTTCTGTCTCTCAAACACATCGTGCGTTTGCACACACACACACACACACACATGCACAACTGTTTCTGTCTGTAGAAGTTGGACTGTTTATCAAAAGCCCCAGATGTAGGAGTGTTTCAGATAATTTTTGGAAACTGAAATGATTTCAGAGATAATAAGCATCAAGACTGTGGGTGTAAAATAAAAACAATAGGTGAGTTCATAGTGAAATCTTTACATTGAGGAGAGATGGGTTTTCCTTTTTGCTGTCTTTTTTCCCAAAAGCATCATCATTTATGTGGTTTGAAAGTGATCTTTCCTCTGGAAATTAGACACCGTGATACACAACACAAAGACGTAGCTGATTAATTGTATGAACATCTCAATCTCTTTTGAGCGCAGCTTCGTCCTCCTTC…
>TCONS_00110814
GGTGGTGCGGTGCGGTGCACGGGAGGGAGGAGAAAGCAAATAGCAGTACCAAGTCCATTTGCTGATCTGGCCTAGTTAGAGCTGAGAGTCGGAGAGGAGAGAGCTCGGGTTCCTTCAAAAGCAGTCCCTGGGGTGGCCCAGCCTACACCCCACTGTCACCTTCCAGCGGACCCCCAACCCCCAAGGGGTGAACTCTGATACCTTGAGAAGATGACAGATGTGAAAAGCGGGATAATCTTCTTCGTGGCAAAGGGTTCTCTGTCTGCGGGTTTAACGGCCATAGGGTCTGCGGTGTGGCCTGCTGCGCTAGTAGTGGTCGCTGGGATGGCCTTGTACGCCTGGAAGAAGAGCACTGAAAGACCATGCCCTAAGAGGTCCTAGGTGGACATCAGGTAAAAA…
>TCONS_00078723
AGACTGTCTATAACCTTTTTTATTTTTCTCTATTTTTCAGATTTTCCCATTAATCATATTTTAAAACATATATATTGAAAAATCATTTTAAAAAAATGAACACCTCCAATTGAGAAACTTTCCCTTTCCATTCATTTATTCATTCATTCATTACTGGTTCATTCATCCCTGTGTCTGTCCAGCCAAAGCCCAGTGTCCATTGTGGCCAGGTCCGGCTCTCACCTTCACGGTGGGGCTGCGGAGTGGGGAGAGTCCCCCCA
>TCONS_00020271
AATGCTGAGCCAAACTTCTACCCCCACTGTAGCCCTTCGCCGGAGGTGTCAGGCTCTCACCGCTACACTGAGACTGAGGGAGGGTTCTCTGCAGACCAAGAAGAGTCTGCTTCTTTTACTCACTTAACAGATATCTGTTGAGCAACTACTGCCTGCCAGACATATTCCAGGCCCTGGGGATACAGTAAAGAAAGAGACAGGGTGCCTGCCCTCGGGAAGTTCACATTTTAGGGCAGGAGACAGACAGTGAACAATTGTGGGAGGACGG
>TCONS_00151103
CGAGAAAGGTCGGAGGATAATTCACGTTGACGCGATGGATTCAAGCACACAACACTAGATTCTTCGAGATTTTGCAGCAACTACTCCACATGCTTGATACGTGGGACACCTGCACGAGCATTCAGTTTCTTCCTGCAGTGTCTGAAGGTGCTGATGCTGCTGCTGCTAAGTCGCTTCAGTCGTGTCCGACTCTGTGCGACCCCATGGACTGCAGCCTACCAGGCTTCTCCGTCCATGGGATTCTCCAGGCAAGAACACTGGAGTGGGTTGCCATTTCCTTCTCCAGTGATAAAGTATGAAGTGAGTGAAGTGAAGTGAAGGTACTACCCACACCTGAAGTGTCCTTGTCCTGTGGGTCCCTTCAGCCACACCTCAGGCAGGATACAGTGTGGACTTCAT…
>TCONS_00062735
CTTTTTGAGAGTAAATTTTTAATCTACTGATCATGCACAGAAGTTATTTAGCTTTAGAACCTGTAAGGTAACCAAATACAGACATTTTCCCCTAGCCATATATTTGCATGCCCTCCAAAGTAATGGTCTGACTCTAAAAAGATAAGCAATGTATTGTAAGCCTTCAGAGTACTTCATATTAAAGAGATTCCTTAGCAACTTAAAAATGACAAAATACTAACTTATCAATAACTATTATATACATTTATTCTTATCAAATAGTGGAATTCTAGGGTTTTACAATTATTTATATATTTATTTTCAGCTGTGTTGGGTCTCGCTGCTCACGGGCTTTCTCCAGTTGTGGTGAGTGGGGGCTGCTGCTGCTCATTGCAGTGGCTTCTCTTGTTGCAGCATAGG…
>TCONS_00010333
AGAACAGTTTCCTTGCCATTTAGGTGCTTTTATATTCATCTCAAAAAGAAAACAAAATGCTGAACTCGGGATTTGGCAAACCCCTCCACCCAAGTCAAAGGACATGACCCCCAAGAAGACTGCCCTTACTTTAGATGTCAGCTGTATTTTGAAGGAACCTCAGGACACTTCTACTTCTGACCAACTGGCTGCAGATTCAGGGATTCCAATGACCCTGTATTTCTGCATTGTCTCCTGGAGTGGGGTAGTCCTACTTCTCTTATCTGGTCACCTTCCCTGTTGAAATGTGGACGTCTCTTCTCTATACTTTGCCTCCATGACTTGGACTGGAAAGGCTGCTCTTCTTTTTGCTGCCCACTCAAATTCAGCACAGAAAAGCCCTGGGGTAGAGTCATTCCG…
>TCONS_00089222
CCAATGCCTTTTATTCTTATAGGAAGAGGAAAATGTGGACACAGAAACCCAGGAGGAACACCATGTGATTCCTGAGGCAGAGATTGGAGTTATTCTGCCTCAAGCCAAGGAATGCCAAGGATCACTGGCCAGCAGCAGAAGCCAGGAGAAAGATGTTGGCCTGTCCCAGGGCTCCATCGTTGATTCTCTCCTCTGAATCCACAGTCTCCCGAATGATCATGTCCATGCTCCTGATTTCCATGGTCACTTGTGCTCCGATGAACCTTGAATCTTCCTCTCCATTGCAATTATTTCATCTGAACTACAGACCAACTTATTTGTACATCAAAATCAATATGTTCAAGTTCAAATGCTTCAGTATTCCACCTTTGATTCTCTTATATTAAGTGAATGCCCCAA…
>TCONS_00043194
CCTGAACTCACCTAGCACCGCGGTGGCGACCGGGCCTGGTCAGGGTCGGGGTTCTATTTGTAGGCCTGGATTGGGCAGTGACCTCTGGGCTCACTGTTCCAGCCTGGTGTATCTTCTGGCTCCATGGACAGTTGTTGGCTCCTACAGACCGGATGAAGCAGACTAGAGACACAGGTGGAGAAAACCTCCAGCTGGCAAGTTCTCAGAGTGTGACTCTCTGGTCGCTGGCCGTGCCCAGCCTGCCTTATG
>TCONS_00187381
TCCGGGAGTTGGTGATGGACAGGGAGGCCTGGCGTGCTGCGATTCATGGGGTCGCAAAGAGTCGGACACAACTGAGCGACTGAACTGAACTGAAACCAAGCTCATAAATACCCAGAACAGATTGGTGATTGCCAGAGGATGGAGCTCCAGTGGATCTGCAGAATTCTGAATGTTCATTTGGACTTTCTACAGTGGATTAATCATACTTCAGACATGCTGCAGAGGAAGGTAGAAGAGGTAACACAAATTCTAGAGGATCATCGTTGGGAAGAATACAACGTCAAGATGGCTTTTGATTAAATGACCCTATTTTGAGCATGTTGTTTTTGGATTATACATTACCTTCAAATTTTGATGGTGTTCATTAGAATAGTATTTACAGCTACTATTCCCTCTTTG…
>TCONS_00179359
GGCAGCTTTCTAGAAACTCGCACTAAAGACGGAACCGCCACAGCATTCAAAGCCTACTGCGGAAGAGCGCAGCCCGGCAAGCCCCATCGCTGAGACTGGACCCTCAGCGGAGCCGGGCAGCACCGCAGCCACTTCACCCAGCCGGACGTCCCCGCCTCCTCCACTCTCGGCCTCCGCTGGAGAGACCCCCAGCCCCACCATTCAGC
>TCONS_00062834
TCCTGTTTTATTTCCACAGAGAAACTAAAGTAGGACGCTCCTTCTGAATTTTCGTCACGGTGACTTCAGGTCACAAAATGGAGCTGGTGAAGAAACAGCTGGGGTACCCACTGAGACTGGTGGTCAAGGAGACATCACCACAGTGTGTGGGGGGAGACAAGGGACAGGCAGGCAGGACCCCAAGCTAGAAAAGGCAGGTGTTGGCGCTCAGACCAAGAGCTGGGGCCCGGGCACAGTCTGGTCCCTTGACAACCCATGTTTCTCAGGGCCTCAGTCGCGGTCGGAAGTGCTTGCCTACCAAAACTTCACCCACTGCAGCAGGCCAGGGTATGTCCGGGAAGCCTGTGGGGCAAGGAGAAGGTCTGAATGGACAGCGCATCGTCCCCCATGCACCCTCTG…
>TCONS_00167917
GCAACATTGTTTATTAAATGAGAGAAACAGCACTTACACAATTCATTTGACACACAGCACACAGTGCTATTGATGGCACGTATTGGCAGCTTAATTAAGAAGTCTGTTGATGATGCTAAAGAAAAAAAAGCTGGCACATTTTCAATTCAGATGTGGACATTACTCAAGACAAAGACATGTCTATTGTTGGCTCATACATACTAAAGTGTGTCACAGACACTGTTTGTGTCTACAGTCATATTAGCATCTTAACACTGGAAAAATCATGACTTATTCCCAGATCAGAAATAACTTTTTGGAAAAATTATATAGTCATCCAACTCATGGAATACAGACAACAATGCAATGACTACTGAAATGGCCAAATTGTTATACAGAGCCTTTGCTTGGGTCTGTTTT…
>TCONS_00151243
CTTCCAGGGCCCATGGGGCACAAGCATATTCACATGCAGAACTGATCACAGTGCCAGGTGGGGCACCCTGTTTCTACAGAAGTGGCCAGGGGAAGGGCTGCTGGAGCGCAGAGGATGGAGACAGGCAGCCTAAAAGTCTTCGGGGAAGACCGAGGGCTCGAAAAATCTGGAAAGAACTTGGATTTTACCAGTCACAAGTGCTCCATTTTTCAGTGAATTAAACAGAGCGGTTCGGAGAGGGCCAAGGATACGTCTGAGGTCACCAGTGGGAAGCAGCAGCTTGGGTCCTTGAACCTGAATCCTGACTTGAGGTCCAGCACCCAGCACCAGGCACCCCGGGACCTGGAGCAATATCACAGCAGGGACTGTGTCTTCGGATCTTCGTTCCCCGACCAGGGA…
>TCONS_00186312
CAATTTGAGAAACACTGGTCTGTGCTTATGAGATCATTTATTGTAGTTAATCGAGTTATCATTCGATGTTAATATACAGCTATAACTATTTATTGGAATTTGTCTTAAAGGGATGAATTCTGAGCTGGTTCCCCCCCACTCAAGAGGAAGGATGGATCAAGTTTAGGTGGAGTGAAGCCTGCACTGGACAGCATCCAAAGGACATTCCAAGCATATCAGACCTGAGGACTGCAAGCAACTTTAAGAAGCTTCATATTCAGCAGGTCTTTCCTTTTGAGAATCTGGATAAGCTCCAACCAATCTCATAGGATGGCTTGCAGTTTCCCTGGAGAAAAAGGTGGAGATGGGGCATGAGGATCCTCCAGGGGAAAGATTCACTACCACTGAGCAACAACTCTA…
>TCONS_00159637
CAGATTGCGTCATTCTCGCTTTACTGCTGAAGAGGCACAGAACTCTGAGGCTTCGCTTCAAACTTGTACACTGATGCTTTTCCACATTCCACTGACCAAGACTAATATTCAGCTTTTCTTACTGAAAGTTAACATTGGGACTTCTGGCTACAAAAAGACGTCGGGAGAGAAAACACAGCATCTGTCCTTTGCTAGGCATTTTACATGAACTGTTTCATTTAACTCCTATGCTTTAGTGCACAAAAAGCACTGCAGGGCCAGTGGGCATGCAGACAGCACTATGTTTTAACGTTTGGATGGTCTCCTTTGTCCATGGCCACAGAAGTTCATTTGACTCCATACCAAGCACATCGAAAGGAGTGTTTCCTCACCATTTTCTTAGTGGCTCTTACCGTCTAC…
>TCONS_00098464
CTTCCGCAATACACATATTGCGCGTAAAGCTTTTGCTCAAGTGATGGGTAAAGATGGTAAAATAAAGGGCTATTTAATGAACTAAAGCACCTGAAGTACTTGAAACAGTAGCAGACCACATCAAGCGCTTTTAATTAAGTGTTCTTAGCATTACTGTTCCTTCAAACTGATGTGAAAAATCTGCAGCCTGAGACAGAAACAATGATTTTAATCAGCATGTTTCACATAGCAGTAATATCCGCACTCCTGAGGCACGCGTGTCATAGCTGCTTAGAGAGGCTTTCTTTAGATGGGGAAAAAGCAGGCTTATTCATTTTTTAAAATTATTGTTCATGTTTTTTTTCTTAATCTGGATCATCTGATGTTACAGAGGTGGCCAATTTATCTTTTCTTTGGAGG…
>TCONS_00008205
GCTTCTGCCGGCCCGTGCGAGGTATTTCTGCATTGTCTCCTGGAGTGGGGTAGTCCTACTTCTCTTATCTGGTCACCTTCCCTGTTGAAATGTGGACGTCTCTTCTCTATACTTTGCCTCCATGACTTGGACTGGAAAGGCTGCTCTTCTTTTTGCTGCCCACTCAAATTCAGCACAGAAAAGCCCTGGGGTAGAGTCATTCCGCCAGATTCTCCTGGAAGAGAAGCGACTGACATATATCTTCAGCTGCTCTTTGCTCAATCAGAAAGATATTTCAAAAGCTGAAGGCTGATGTCTGGTTTGAAACAGATGCTTTGATGGTGATATTTGTGAATTCTTTACCTTTTGTTCCAAACAAGAAGACTGAATATAAATAGCAGGTATCGGTATGACATCAGG…
>TCONS_00082878
CCGGGGAAGCACCCAGCCACAGAGTCCTCCAGGTGCCGATCCTGCGCTTTCGTCTTGGTCCCGGAGATGACCGAGTCCAGCACACGGACCGCCACGACCACAGGGAGGGAGAGCCAGCTCATCATCGCCCACTGCCGGTCAGGCAGAACCATGCGGCCCCCAGGGCCCCCGCAAGCCCACTGCCTCACAGGCCTGCAGCCCTGCCCCCTACCCCCTTGTCTCCCTGAAAGTTTGTTAAGTGTTCTCCCCTGGGAGAGGGCCACCCAGGAACATTGAAACAAGAGCAAGAATCCCAGAGGCAAGCCTTCCATCCTTCCCTTTTGCCAGTGTCCAGCTCTTCTGGCCCCAAGGAGCCTCCAGTGAGGACTTTGATTCCTAAAGAACAGAAGCCTGGGGGCC…
>TCONS_00019984
CCGAAGTGCGCCGGGGCGCTTGGAAGTGAAGAGCGCCTTCACGATGAGAGAAACTCAAATGAAAGGAGGCACGGGCCCCCGCCCACACCAGGAGCCCTGACAGCCCCTGGGATGCAGCACTCTAGCCAGCTGGTGTGACAATGAAGGGCGTGTCCTCACCACGTCGGAAACTCGAGGCCTGCTGATCCCGCTCGAGGACTCTGTCCCAAGGTTGCCGTCACAGTCCAGGCAGGCGAATCGCCGCAAAGACGATCCTTCATTTAGCAAAGCAACCCCCGCCTTCCGGCTGTTAGGAGGGGTGGGGGCACTGACCGCAGTGCGCCTGGAGCCTCTGCTGGAGAGGACGGGGCCGGGCCGCGTGGAGCCTAGGCGGGCTCTCCCCGTGGCCGTGGGGCGGCC…
>TCONS_00062734
CTTTTTGAGAGTAAATTTTTAATCTACTGATCATGCACAGAAGTTATTTAGCTTTAGAACCTGTAAGGTAACCAAATACAGACATTTTCCCCTAGCCATATATTTGCATGCCCTCCAAAGTAATGGTCTGACTCTAAAAAGATAAGCAATGTATTGTAAGCCTTCAGAGTACTTCATATTAAAGAGATTCCTTAGCAACTTAAAAATGACAAAATACTAACTTATCAATAACTATTATATACATTTATTCTTATCAAATAGTGGAATTCTAGGGTTTTACAATTATTTATATATTTATTTTCAGCTGTGTTGGGTCTCGCTGCTCACGGGCTTTCTCCAGTTGTGGTGAGTGGGGGCTGCTGCTGCTCATTGCAGTGGCTTCTCTTGTTGCAGCATAGG…
>TCONS_00134859
CCCGGGCCCGTCGCGCGCGCGTCCCTTTCGCTTTTAGCCCCAGCTGCGCTGACTGCTAGCGATTACTCAGAATCGTCCCTCCGGTTGGCAGAGTGACAAAAATCGGCAGTGGCTGTCCGAGGACACCTGTTTACAAACAGGACCCCCGCCCCCAGCCGAAAGCACCCCAGGCCGAGAGCCCGGAAATCTCGGTTCTCCTCCCACTCGGCCTCTCGCTCTCAGTGGGACTGGTTTCGGGCCTCAGTTTGCCTGTTTATGTACTTGATGTCAAGAATGTGTGTGCAATCGAACGAAAGGTGTGCGAGGTGGAAACAGCCTGACATTTCTTTTAAGTCTTCTGTTTTCAGCTATCATTATTTTGAAAATTATATTCTTCTCCATCGTAATCTATTTTAATAA…
>TCONS_00055411
CCCAGCTTCTGAGTCCTTGGGACGGAGAGGGAGACTTCTGAGTGCGCGACACAGGGAGCCAAGTCCTTCTGGTCGTGGCCTCGAAACTGCCCAGGCGACCGGGAGGAAGAGGGCTGCTCTCCCGCAGGAGGACCTGAGCGTCTCTCAACCAGAATCGGCTCCTTGGCTTCATCTCTTAAAAAAAGCCCAACATGAGGCACCTCCACTCCAAGCAACTGCGGAAAGAACCCAGGGCACCCTCTCCACCGAGCTCCGGGTCAAGGTCGCATCTTCTCGACATTGTCCCCAGGGGAACTGCTGAGAGGTGAGATCTCCGAGACAAGGATGGGGACATCCAAGCCGGACCCCGAGGTTTGGCCAGCGGATGTAATGCCGCGTTCTGCCGGCAGACGGTGCTAG…
>TCONS_00019991
GGGTGGGGGGGTCTTAGATATTGCCATGCAGGGACACAGATTTCAATAAAACCCAGGGAATGTTCCACAGGAAAGAGTCAGGGGCCTAGAAAGCTGAACCTCGTGAGGTTGTCAAGCCAGCTGAGAGCAATTAGGATTTGCTGTCATGCAACAAAGGACATGTTTCTTCTTCCAGGGTAGACGGTCACAAGGTATTTAGGGAAAGGGGAGGGTGTGAGAGGTATCTTGAATTTCGGGAACACTGTTTCCTTAGATGATCTGGAGGGTGTGAGAGGTATCTTGAATTTCGGGAACACTGTTTCCTTAGATGATCTGGAGGCCTCTGGGACCCAGTCAGTGCTCCAAGTGGACATTCCATCCAGACTGAGACACACGGACCTCTTCCTCGATGGCCTCCCC…
>TCONS_00184509
ACAAGAAAAACAAAGAAGGGAATGCCCTTTCCATTTTGCAAACACAGAAACTGAGGCTCAGAGAATTCAAGCACCTTGAGTAAGTTCACAAAGTTTGAAAAACAGGTCTGGAATTCCAACCTTTGTATATCTGAACTCAGGTCTGTGGGATTTCTACCTCTGCCCAAAAGGGAAAAAAAAAAAAAAAATTCTTAATAGAGAATTGACACAAATTCTGATAAGTAACTCCCTTGAACTTTGCCTCTCTAGGCTAAACAAACACCGTCAATCCATCTTTTTAAGATTTGTTTAGAGACACCCTCTCCACTCTGGTCACTGTCTTCAAGACCTACTTGAGTTCATCAAAGGTCTTACTGAGGCCAGAAAAAAACGCAGTGCTCCAGTTGTGTCTAAAATGAG…
>TCONS_00167918
GCAACATTGTTTATTAAATGAGAGAAACAGCACTTACACAATTCATTTGACACACAGCACACAGTGCTATTGATGGCACGTATTGGCAGCTTAATTAAGAAGTCTGTTGATGATGCTAAAGAAAAAAAAGCTGGCACATTTTCAATTCAGATGTGGACATTACTCAAGACAAAGACATGTCTATTGTTGGCTCATACATACTAAAGTGTGTCACAGACACTGTTTGTGTCTACAGTCATATTAGCATCTTAACACTGGAAAAATCATGACTTATTCCCAGATCAGAAATAACTTTTTGGAAAAATTATATAGTCATCCAACTCATGGAATACAGACAACAATGCAATGACTACTGAAATGGCCAAATTGTTATACAGAGCCTTTGCTTGGGTCTGTTTT…
>TCONS_00182195
TATATACATGTATCCATTCTCCCCCTAGCACCCCCTCCCATCCAGGCTGCCACATGACATTGAGCAGAGTTCTATGTGCTGCTATACAGTTGGTTCTTGGTGACCAACACTGATTTTTAAAGACTGTGTAAATTCATATCTTCTGGTGTGATGAAGAAGAGTTACAAGTTTGACCAGAGTGACCAGATAGACTTTATGAAATTGAACTCTGCAACAATTAGATGTAAATAGAGAAGGGACTTTCTCAGCTCCTCTTCCAGTTGCCTTGAGGTTGTGTCAGCTTTTGTGTTTCCTCGGGCAGTGTCATTTCACTGAAAATTTGACACGTGTGTAGTAATTGTACTGCAAGGAACAACTCCGGCCCCGCCGTCCCCAG
>TCONS_00111532
CTAAGAGGCCGCGGTGGTGCGGTGCGGTGCACGGGAGGGAGGAGAAAGCAAATAGCAGTACCAAGTCCATTTGCTGATCTGGCCTAGTTAGAGCTGAGAGTCGGAGAGGAGAGAGCTCGGGTTCCTTCAAAAGCAGTCCCTGGGGTGGCCCAGCCTACACCCCACTGTCACCTTCCAGCGGACCCCCAACCCCCAAGGTCAGCTCCAGGGGTGAACTCTGATACCTTGAGAAGATGACAGATGTGAAAAGCGGGATAATCTTCTTCGTGGCAAAGGGTTCTCTGTCTGCGGGTTTAACGGCCATAGGGTCTGCGGTGTGGCCTGCTGCGCTAGTAGTGGTCGCTGGGATGGCCTTGTACGCCTGGAAGAAGAGCACTGAAAGACCATGCCCTAAGAGGT…
>TCONS_00019607
ATGCTGCTTAGGCCCCTGCAGAACAGGCTCCCGACCCGTCAGAGCTGCTGGGGAGGCCAGGTGTCCCCTCTGGATCTGGAAACCCGCCCCCTGAGGCTGAGGTGTTGCATCCCTTGATGAGGCGCTCTGAAGAGATGGCTGGAAATGGCACCACCAGGGTAATGTGAGGGGAGTGGAACCATATGACGGAGGATAAAGCCCAGAGAATCCGAAGCTGGTTCGCAGACAGCGGAGTCGACCGGAGGGGAGATCAACAGACACAAACTTAATCCCTGTCCTCAAAGAGACCTGCCCACCGGGCTTTAGCAAAAGCCTCTGTGCTTTTCCTCTGTTCCTGGAGAATTTAGACAAAATAGCCTTGAGCCCCATGAGGCAGGGGAGCAAAAGGCCCTCCCCAAG…
>TCONS_00167317
CCTACCAGGCTCCTCCGTCTACTAACAGCAGACTAACGTATGGCTTCTTCGTAAAAATTTTGAAGTTGCTCATTTTGGTGTTTGTTGAATTTTGATGAAGATATACACCCTTATAATTCTAATGTGATCTAATTTTGCAGTCAATTCTACAATTAGAATTTGATTTCTCTCAACTGGGTCCTTAAATTCACAGATGATCAGATATATCCTCTTATGGAACATGAGATGGAAAATAGAATTTCAAAGTTATTGCCAGTTCAAAGATTTTTTTATTTTAGGACTTTGATTCTCCATGTTTGGTTATTTAGTGACAGTTTGAAAAATATCTTAAATATATGTTTGATATCATAAAACTTAA
>TCONS_00187252
CTTGGAGCCCGGGAGGGCTGCGAGCCTACTCAAGCTGCTTTTCTTCTTCCATCACCTTCTCCTTTCGCTGTGCACGGGCCACGCAGTGGAACTGCAGCGGTGAAAACGACTGAATTTGGGGCCCTGTAACCTCCTGGCAACCCTGAGGAGCGGCAGCGGAAACACAAGTAAGAATGGAGGGTGCTCTTCTCCCCAGAAGCTAACAAAGGGTCAGTCTTTCTCTGTGAAATGGCTGTAGAATATAAACGGAGGCTCCTGGCATTTCCCTACTGGCTCAGTTCAAGAACCACCCACTCCGAGTTGTCTTCCTGGATTTTCTCAGCCCAAAGTAATCCTTCTTTTTC
>TCONS_00143228
CGTTAAGTGATTTGAGTCACATGTAATTCTTAGCTAAAATGGACTTTCTGATTTTTAAATCCATTTCTTCTACTAACATTCTTAAATGAACAAGACAAATTTAGGAATCTAAAAAATACATTTACCAATATTTAAGTATCTAGTTATTTATTCATGTCAGTGCTCTCAGAGATAATCAATCAAAACTTGAAGTAAACATTTCCAACAGATTCTTCATAATAGGTTTCCCCTTGTTATGAAAGATATCAGAGATGCTATTTCATGTATTTCATATTTCATCACGACAGCAAACATTACCTCATCTTCAGAATCTGAAGAACTGCTGGAAGAATCAGAGCTTGATGAAGAAGAAGATGAATACTTGACCAAGCACAAAACAATTAAAGCTTGTGAGATGCA…
>TCONS_00108351
TTTTGTTATTTCCATTTTTCTGGTGCCATGTAACATGTTCCTCTGTCCCAGGTATTTCCTGAAAGTTGTAGTGAAAACTGGAGCAGAGCTTTGATGATCAATTTTCCATTTTTCTTGCTTCCAGTGCAGGAAAAGATCCAAACTTTACAGCTTTTGTTTTTTAACCCGATGTGCCTTTTGGTGTGTGATGCTCAACTGTTCTTGTCTTAGTGAGACAAGCAGTGTCTGGTCTGCAGCAACCCCATGAATCTGAAATTGAACTGGATGCTTACTGATCCTTTGGAGAAAGTGTCCCCGGAACAGGTGTGAGTGGTTCCTGCAGAAGGTGCTCAAGAGCACCATTCACCTTGCTGCTGCCCGCAGTCCGGCCCTCGGTCGCCGCGGCCGTCCGTCGGTTCC…
>TCONS_00151843
CCCCATCTCTCTCTTCCCTGCACCCCCCTCCTAGACCAGGATTCCGGGTTAGGCTCCCGTCGGTGATCCAGACCACAGACCTAATACTTGCTGTAAACAGCATCTTTCTAGAGCTGACGGTTGCAAGCTTCTAGTCTGTCTTCTCTCCTACTTGTTTGTGCCCCTGGCTTGCTGGCGTCCTGTGCCTGTGTGAAACGATCCTGCAGAGGCCTGGCCATGTAGGGTTGTGCCCACTGAGGCTCCAGCTGCTGAGAAACACCAAGCTTGGCAGTTCTGGCTACTGTGCGGTCAGTCAGTGTTGGGGGATGGTCATGAGAAGAGGCAACAGTTCTTGTAGTCATCCGTCCTAGGCTGCTGGAGCTCGTCTCCCCTGCGTCTTCATCGTCCCTGGAAAGGGTC…
>TCONS_00020429
GTCTGACACTGGGAAATGAATTGTCCGAGGAGACACACATGCTCACACATGCTCCTTTATTGGGAAGGGGCGCCCAGGCAGAGAGCAGGAGGGTGAGGGGACCCAGGTGGACTGCTCTGACACGTGGCTCAAAGGCTCGGGTTTACTGATGATAGGATTAGTTTCTGGGTTGTCTCTGGCAATCTTTCTGATCCAGGGTCCTTCCTAGCGGTACACGCATTGTTCAGCCCAGATGGATTCCAGTGAGAAGGATTCTGGGAGGTGGTGGGACACGTGGCATCTCCTTTTGACCTTTCCTGAACTCTTCTGGCTGGTGGTGGCTAGTTAGTTTAGGGTTCCTACCAGGACCTCCTGTCGTGAAATAATTCATGCAGATAGTTACTATGCTGCCCGGCCTGG…
>TCONS_00107931
GATGTTTCTAGATGTGGGCCTGAGGTCAACATGAGGGGAAAAGGCTTCTCCTCACCAGGGGCCGGAAAGGAGAAGGAAAGGCGCAGTTGAATAAGGGAGGCCCAGAGCTTCCCTTCCTGGTCCCGATGTCTCCAGAACCTAGGAGCAGCAAGGCAAGGGCTGTGCCCTGGACTCAGTCAGCGAGCATGTGGATTACGAGCTGAGGTCTTGTCACACACCTGTCACAGGAACCTACTGCAAGAAGAGCTTAAAATACATCTGGCAAATAAGTAATAGATTAATATCACACTCAGTATCACCTAAGGTTTAAGGCACGTAAAACGCCAAGGATGCTCTCTAATTAACATAAAGACAGAACCTTCCTAAATTCATTCTGGGTTTAAACTCAAGCCTTTAAGA…
>TCONS_00142898
GACCCTAGTGTGCACACACATGCACACACACCCATCTTATCCTGAGTTGTGTTTCAAAGCCTTCCTGTTTGGACTGACAATGATGGACACCATGGCTCAAACACTTTCCTCCAATTCCCTAATTCCTAGGTTTTTCAGATCAGGCTGCCCTACCTGTATCTTGCTGGTTTTAGGTAAGATATCCAAATACTAGGTGATGATAAAGGGTGGGAGTCAGTAGAATGAACCATAGGGAATGACTTAGAGAAAACATCCCTCTCTGCCTTGTGTACAACCAGAACATGGAGAGAGAAAGAGGGGTAGCAGGTCAGTGAGGAATGGCTCTTTACTGGGTACTTTTTCTAGCCAGGGCATGTGGGCCTCCCAGCACCTCTACCCCTCAGGAGTGGTCCTTTATGA…
>TCONS_00167811
GGGTTCCCCAGAGACAACTCAGACAGCCTCCAGGGGGAGGATGGGGTAAGCTAAACCAAGCAGCGACCCTTCTTGATTCCTTTGTCTCCTCTGATGCAAGTGAGATCCCATTTCCTCTGTTCCATGTCCATCTTGGACCTGCCGGGTCCAGCTTTCTAAGTGGCAACTCAGAAGGAGACCTGGGGCTTCCCTCCTCCCCCTGCTTCAACTATTTTAGAGCCTGAGCAGAAGGGACTCATGTGCTCCCAGACTTCTGGCCCTGGCATTCTCTTCTGGCTTTCTTCTCCCTGGCCTCTTCAGATTCTTCTCTCAGTGCCCAAAGACCCTCCCTGGGGTGGGAGCAGAGCTGCCCCCAGACCCATTGAAGGCCAGGCCCTCCATGTTTCCGGCAGAGCTGAT…

## Sheet: Additional file 3c
Additional file 3c: GTF file of 184 lincRNAs generated by Cufflinks.
Seqname	Feature	Start	End	Strand	Attribute
1	exon	101084202	101084239	+	gene_id "XLOC_000209"; transcript_id "TCONS_00000285"; exon_number "1"; oId "CUFF.552.1"; class_code "u"; tss_id "TSS1233";
1	exon	101085427	101086842	+	gene_id "XLOC_000209"; transcript_id "TCONS_00000285"; exon_number "2"; oId "CUFF.552.1"; class_code "u"; tss_id "TSS1233";
1	exon	153150286	153150314	-	gene_id "XLOC_000682"; transcript_id "TCONS_00000811"; exon_number "1"; oId "CUFF.869.1"; class_code "u"; tss_id "TSS3839";
1	exon	153164219	153164679	-	gene_id "XLOC_000682"; transcript_id "TCONS_00000811"; exon_number "2"; oId "CUFF.869.1"; class_code "u"; tss_id "TSS3839";
1	exon	153162884	153163088	-	gene_id "XLOC_000682"; transcript_id "TCONS_00001405"; exon_number "1"; oId "CUFF.450.1"; class_code "u"; tss_id "TSS3840";
1	exon	153163526	153163601	-	gene_id "XLOC_000682"; transcript_id "TCONS_00001405"; exon_number "2"; oId "CUFF.450.1"; class_code "u"; tss_id "TSS3840";
1	exon	153164219	153164401	-	gene_id "XLOC_000682"; transcript_id "TCONS_00001405"; exon_number "3"; oId "CUFF.450.1"; class_code "u"; tss_id "TSS3840";
1	exon	74498445	74498529	-	gene_id "XLOC_000491"; transcript_id "TCONS_00001769"; exon_number "1"; oId "CUFF.312.1"; class_code "u"; tss_id "TSS2873";
1	exon	74504173	74504495	-	gene_id "XLOC_000491"; transcript_id "TCONS_00001769"; exon_number "2"; oId "CUFF.312.1"; class_code "u"; tss_id "TSS2873";
1	exon	79775082	79775133	-	gene_id "XLOC_000499"; transcript_id "TCONS_00003478"; exon_number "1"; oId "CUFF.602.1"; class_code "u"; tss_id "TSS2902";
1	exon	79783141	79784648	-	gene_id "XLOC_000499"; transcript_id "TCONS_00003478"; exon_number "2"; oId "CUFF.602.1"; class_code "u"; tss_id "TSS2902";
1	exon	80011729	80012139	-	gene_id "XLOC_000500"; transcript_id "TCONS_00003479"; exon_number "1"; oId "CUFF.607.1"; class_code "u"; tss_id "TSS2903";
1	exon	80015607	80015632	-	gene_id "XLOC_000500"; transcript_id "TCONS_00003479"; exon_number "2"; oId "CUFF.607.1"; class_code "u"; tss_id "TSS2903";
10	exon	36878059	36878079	+	gene_id "XLOC_003594"; transcript_id "TCONS_00008205"; exon_number "1"; oId "CUFF.1302.1"; class_code "u"; tss_id "TSS7962";
10	exon	36886461	36894307	+	gene_id "XLOC_003594"; transcript_id "TCONS_00008205"; exon_number "2"; oId "CUFF.1302.1"; class_code "u"; tss_id "TSS7962";
10	exon	48376888	48377569	+	gene_id "XLOC_003638"; transcript_id "TCONS_00009675"; exon_number "1"; oId "CUFF.1197.1"; class_code "u"; tss_id "TSS8248";
10	exon	48548585	48548634	+	gene_id "XLOC_003638"; transcript_id "TCONS_00009675"; exon_number "2"; oId "CUFF.1197.1"; class_code "u"; tss_id "TSS8248";
10	exon	48376898	48377055	+	gene_id "XLOC_003638"; transcript_id "TCONS_00010113"; exon_number "1"; oId "CUFF.441.1"; class_code "u"; tss_id "TSS8248";
10	exon	48377488	48377569	+	gene_id "XLOC_003638"; transcript_id "TCONS_00010113"; exon_number "2"; oId "CUFF.441.1"; class_code "u"; tss_id "TSS8248";
10	exon	48389822	48389868	+	gene_id "XLOC_003638"; transcript_id "TCONS_00010113"; exon_number "3"; oId "CUFF.441.1"; class_code "u"; tss_id "TSS8248";
10	exon	36879561	36879639	+	gene_id "XLOC_003594"; transcript_id "TCONS_00010333"; exon_number "1"; oId "CUFF.1188.1"; class_code "u"; tss_id "TSS7963";
10	exon	36883173	36883309	+	gene_id "XLOC_003594"; transcript_id "TCONS_00010333"; exon_number "2"; oId "CUFF.1188.1"; class_code "u"; tss_id "TSS7963";
10	exon	36886461	36894186	+	gene_id "XLOC_003594"; transcript_id "TCONS_00010333"; exon_number "3"; oId "CUFF.1188.1"; class_code "u"; tss_id "TSS7963";
10	exon	13387834	13387929	+	gene_id "XLOC_003472"; transcript_id "TCONS_00011025"; exon_number "1"; oId "CUFF.1621.2"; class_code "u"; tss_id "TSS7220";
10	exon	13393331	13393441	+	gene_id "XLOC_003472"; transcript_id "TCONS_00011025"; exon_number "2"; oId "CUFF.1621.2"; class_code "u"; tss_id "TSS7220";
10	exon	13401680	13401749	+	gene_id "XLOC_003472"; transcript_id "TCONS_00011025"; exon_number "3"; oId "CUFF.1621.2"; class_code "u"; tss_id "TSS7220";
10	exon	13413375	13414646	+	gene_id "XLOC_003472"; transcript_id "TCONS_00011025"; exon_number "4"; oId "CUFF.1621.2"; class_code "u"; tss_id "TSS7220";
10	exon	13417659	13417768	+	gene_id "XLOC_003472"; transcript_id "TCONS_00011025"; exon_number "5"; oId "CUFF.1621.2"; class_code "u"; tss_id "TSS7220";
10	exon	13431344	13431471	+	gene_id "XLOC_003472"; transcript_id "TCONS_00011025"; exon_number "6"; oId "CUFF.1621.2"; class_code "u"; tss_id "TSS7220";
10	exon	13440445	13440499	+	gene_id "XLOC_003472"; transcript_id "TCONS_00011025"; exon_number "7"; oId "CUFF.1621.2"; class_code "u"; tss_id "TSS7220";
10	exon	13450744	13451788	+	gene_id "XLOC_003472"; transcript_id "TCONS_00011025"; exon_number "8"; oId "CUFF.1621.2"; class_code "u"; tss_id "TSS7220";
10	exon	13668940	13669030	+	gene_id "XLOC_003473"; transcript_id "TCONS_00011029"; exon_number "1"; oId "CUFF.1629.1"; class_code "u"; tss_id "TSS7230";
10	exon	13669627	13669852	+	gene_id "XLOC_003473"; transcript_id "TCONS_00011029"; exon_number "2"; oId "CUFF.1629.1"; class_code "u"; tss_id "TSS7230";
10	exon	13670711	13670900	+	gene_id "XLOC_003473"; transcript_id "TCONS_00011029"; exon_number "3"; oId "CUFF.1629.1"; class_code "u"; tss_id "TSS7230";
10	exon	13707675	13707766	+	gene_id "XLOC_003473"; transcript_id "TCONS_00011029"; exon_number "4"; oId "CUFF.1629.1"; class_code "u"; tss_id "TSS7230";
10	exon	13709101	13709187	+	gene_id "XLOC_003473"; transcript_id "TCONS_00011029"; exon_number "5"; oId "CUFF.1629.1"; class_code "u"; tss_id "TSS7230";
10	exon	13709943	13709962	+	gene_id "XLOC_003473"; transcript_id "TCONS_00011029"; exon_number "6"; oId "CUFF.1629.1"; class_code "u"; tss_id "TSS7230";
10	exon	59019077	59019837	+	gene_id "XLOC_003670"; transcript_id "TCONS_00011286"; exon_number "1"; oId "CUFF.2353.1"; class_code "u"; tss_id "TSS8490";
10	exon	59019921	59019968	+	gene_id "XLOC_003670"; transcript_id "TCONS_00011286"; exon_number "2"; oId "CUFF.2353.1"; class_code "u"; tss_id "TSS8490";
10	exon	85079137	85079382	+	gene_id "XLOC_003767"; transcript_id "TCONS_00011383"; exon_number "1"; oId "CUFF.2655.1"; class_code "u"; tss_id "TSS9125";
10	exon	85080160	85080247	+	gene_id "XLOC_003767"; transcript_id "TCONS_00011383"; exon_number "2"; oId "CUFF.2655.1"; class_code "u"; tss_id "TSS9125";
10	exon	47131330	47131444	-	gene_id "XLOC_004020"; transcript_id "TCONS_00011679"; exon_number "1"; oId "CUFF.2239.1"; class_code "u"; tss_id "TSS10438";
10	exon	47131991	47132067	-	gene_id "XLOC_004020"; transcript_id "TCONS_00011679"; exon_number "2"; oId "CUFF.2239.1"; class_code "u"; tss_id "TSS10438";
10	exon	47236810	47236990	-	gene_id "XLOC_004020"; transcript_id "TCONS_00011679"; exon_number "3"; oId "CUFF.2239.1"; class_code "u"; tss_id "TSS10438";
10	exon	47238262	47238420	-	gene_id "XLOC_004020"; transcript_id "TCONS_00011679"; exon_number "4"; oId "CUFF.2239.1"; class_code "u"; tss_id "TSS10438";
11	exon	6813877	6813981	+	gene_id "XLOC_006860"; transcript_id "TCONS_00018684"; exon_number "1"; oId "CUFF.1801.1"; class_code "u"; tss_id "TSS14335";
11	exon	6814576	6814700	+	gene_id "XLOC_006860"; transcript_id "TCONS_00018684"; exon_number "2"; oId "CUFF.1801.1"; class_code "u"; tss_id "TSS14335";
11	exon	6848046	6848197	+	gene_id "XLOC_006860"; transcript_id "TCONS_00018684"; exon_number "3"; oId "CUFF.1801.1"; class_code "u"; tss_id "TSS14335";
11	exon	6851920	6852007	+	gene_id "XLOC_006860"; transcript_id "TCONS_00018684"; exon_number "4"; oId "CUFF.1801.1"; class_code "u"; tss_id "TSS14335";
11	exon	9239025	9239510	-	gene_id "XLOC_007287"; transcript_id "TCONS_00018921"; exon_number "1"; oId "CUFF.1811.2"; class_code "u"; tss_id "TSS16700";
11	exon	9239881	9239923	-	gene_id "XLOC_007287"; transcript_id "TCONS_00018921"; exon_number "2"; oId "CUFF.1811.2"; class_code "u"; tss_id "TSS16700";
11	exon	5174867	5175091	+	gene_id "XLOC_006852"; transcript_id "TCONS_00019522"; exon_number "1"; oId "CUFF.3004.1"; class_code "u"; tss_id "TSS14295";
11	exon	5177256	5177797	+	gene_id "XLOC_006852"; transcript_id "TCONS_00019522"; exon_number "2"; oId "CUFF.3004.1"; class_code "u"; tss_id "TSS14295";
11	exon	25294251	25294369	+	gene_id "XLOC_006926"; transcript_id "TCONS_00019607"; exon_number "1"; oId "CUFF.3312.2"; class_code "u"; tss_id "TSS14683";
11	exon	25307447	25308135	+	gene_id "XLOC_006926"; transcript_id "TCONS_00019607"; exon_number "2"; oId "CUFF.3312.2"; class_code "u"; tss_id "TSS14683";
11	exon	76119640	76119665	+	gene_id "XLOC_007060"; transcript_id "TCONS_00019745"; exon_number "1"; oId "CUFF.3881.1"; class_code "u"; tss_id "TSS15471";
11	exon	76124080	76124482	+	gene_id "XLOC_007060"; transcript_id "TCONS_00019745"; exon_number "2"; oId "CUFF.3881.1"; class_code "u"; tss_id "TSS15471";
11	exon	106469285	106469308	+	gene_id "XLOC_007235"; transcript_id "TCONS_00019984"; exon_number "1"; oId "CUFF.4562.1"; class_code "u"; tss_id "TSS16441";
11	exon	106472132	106473460	+	gene_id "XLOC_007235"; transcript_id "TCONS_00019984"; exon_number "2"; oId "CUFF.4562.1"; class_code "u"; tss_id "TSS16441";
11	exon	107301246	107301509	+	gene_id "XLOC_007242"; transcript_id "TCONS_00019991"; exon_number "1"; oId "CUFF.4604.1"; class_code "u"; tss_id "TSS16460";
11	exon	107308919	107309114	+	gene_id "XLOC_007242"; transcript_id "TCONS_00019991"; exon_number "2"; oId "CUFF.4604.1"; class_code "u"; tss_id "TSS16460";
11	exon	10125419	10127028	-	gene_id "XLOC_007294"; transcript_id "TCONS_00020045"; exon_number "1"; oId "CUFF.3084.1"; class_code "u"; tss_id "TSS16729";
11	exon	10127113	10127155	-	gene_id "XLOC_007294"; transcript_id "TCONS_00020045"; exon_number "2"; oId "CUFF.3084.1"; class_code "u"; tss_id "TSS16729";
11	exon	73948928	73948960	-	gene_id "XLOC_007469"; transcript_id "TCONS_00020271"; exon_number "1"; oId "CUFF.3836.1"; class_code "u"; tss_id "TSS17762";
11	exon	73949214	73949448	-	gene_id "XLOC_007469"; transcript_id "TCONS_00020271"; exon_number "2"; oId "CUFF.3836.1"; class_code "u"; tss_id "TSS17762";
11	exon	104164182	104164690	-	gene_id "XLOC_007598"; transcript_id "TCONS_00020429"; exon_number "1"; oId "CUFF.4354.2"; class_code "u"; tss_id "TSS18417";
11	exon	104168864	104168989	-	gene_id "XLOC_007598"; transcript_id "TCONS_00020429"; exon_number "2"; oId "CUFF.4354.2"; class_code "u"; tss_id "TSS18417";
12	exon	19097405	19097467	-	gene_id "XLOC_010985"; transcript_id "TCONS_00026311"; exon_number "1"; oId "CUFF.1411.1"; class_code "u"; tss_id "TSS23418";
12	exon	19098098	19098246	-	gene_id "XLOC_010985"; transcript_id "TCONS_00026311"; exon_number "2"; oId "CUFF.1411.1"; class_code "u"; tss_id "TSS23418";
12	exon	19107342	19107368	-	gene_id "XLOC_010985"; transcript_id "TCONS_00026311"; exon_number "3"; oId "CUFF.1411.1"; class_code "u"; tss_id "TSS23418";
12	exon	29017192	29017847	+	gene_id "XLOC_010832"; transcript_id "TCONS_00027106"; exon_number "1"; oId "CUFF.4839.2"; class_code "u"; tss_id "TSS22530";
12	exon	29018035	29018470	+	gene_id "XLOC_010832"; transcript_id "TCONS_00027106"; exon_number "2"; oId "CUFF.4839.2"; class_code "u"; tss_id "TSS22530";
12	exon	55793489	55793648	+	gene_id "XLOC_010879"; transcript_id "TCONS_00027168"; exon_number "1"; oId "CUFF.5048.1"; class_code "u"; tss_id "TSS22848";
12	exon	55864861	55864941	+	gene_id "XLOC_010879"; transcript_id "TCONS_00027168"; exon_number "2"; oId "CUFF.5048.1"; class_code "u"; tss_id "TSS22848";
12	exon	55871384	55871455	+	gene_id "XLOC_010879"; transcript_id "TCONS_00027168"; exon_number "3"; oId "CUFF.5048.1"; class_code "u"; tss_id "TSS22848";
12	exon	55976878	55977803	+	gene_id "XLOC_010879"; transcript_id "TCONS_00027168"; exon_number "4"; oId "CUFF.5048.1"; class_code "u"; tss_id "TSS22848";
12	exon	75624185	75624317	+	gene_id "XLOC_010906"; transcript_id "TCONS_00027200"; exon_number "1"; oId "CUFF.5148.1"; class_code "u"; tss_id "TSS22944";
12	exon	75632995	75634699	+	gene_id "XLOC_010906"; transcript_id "TCONS_00027200"; exon_number "2"; oId "CUFF.5148.1"; class_code "u"; tss_id "TSS22944";
12	exon	71275301	71275893	-	gene_id "XLOC_011073"; transcript_id "TCONS_00027387"; exon_number "1"; oId "CUFF.5078.1"; class_code "u"; tss_id "TSS23847";
12	exon	71276584	71276621	-	gene_id "XLOC_011073"; transcript_id "TCONS_00027387"; exon_number "2"; oId "CUFF.5078.1"; class_code "u"; tss_id "TSS23847";
12	exon	71277167	71277182	-	gene_id "XLOC_011073"; transcript_id "TCONS_00027387"; exon_number "3"; oId "CUFF.5078.1"; class_code "u"; tss_id "TSS23847";
13	exon	39663684	39663846	+	gene_id "XLOC_012659"; transcript_id "TCONS_00031773"; exon_number "1"; oId "CUFF.1525.1"; class_code "u"; tss_id "TSS26218";
13	exon	39696111	39696220	+	gene_id "XLOC_012659"; transcript_id "TCONS_00031773"; exon_number "2"; oId "CUFF.1525.1"; class_code "u"; tss_id "TSS26218";
13	exon	39705972	39706074	+	gene_id "XLOC_012659"; transcript_id "TCONS_00031773"; exon_number "3"; oId "CUFF.1525.1"; class_code "u"; tss_id "TSS26218";
13	exon	58068631	58068797	+	gene_id "XLOC_012746"; transcript_id "TCONS_00032154"; exon_number "1"; oId "CUFF.6114.1"; class_code "u"; tss_id "TSS26697";
13	exon	58070830	58072185	+	gene_id "XLOC_012746"; transcript_id "TCONS_00032154"; exon_number "2"; oId "CUFF.6114.1"; class_code "u"; tss_id "TSS26697";
13	exon	11358907	11358946	-	gene_id "XLOC_012919"; transcript_id "TCONS_00032361"; exon_number "1"; oId "CUFF.5450.1"; class_code "u"; tss_id "TSS27514";
13	exon	11359045	11359515	-	gene_id "XLOC_012919"; transcript_id "TCONS_00032361"; exon_number "2"; oId "CUFF.5450.1"; class_code "u"; tss_id "TSS27514";
13	exon	12558557	12559030	-	gene_id "XLOC_012925"; transcript_id "TCONS_00032370"; exon_number "1"; oId "CUFF.5438.1"; class_code "u"; tss_id "TSS27542";
13	exon	12559874	12559906	-	gene_id "XLOC_012925"; transcript_id "TCONS_00032370"; exon_number "2"; oId "CUFF.5438.1"; class_code "u"; tss_id "TSS27542";
13	exon	40247852	40251044	-	gene_id "XLOC_012998"; transcript_id "TCONS_00032460"; exon_number "1"; oId "CUFF.5786.2"; class_code "u"; tss_id "TSS27939";
13	exon	40254227	40254266	-	gene_id "XLOC_012998"; transcript_id "TCONS_00032460"; exon_number "2"; oId "CUFF.5786.2"; class_code "u"; tss_id "TSS27939";
13	exon	40264516	40264928	-	gene_id "XLOC_012998"; transcript_id "TCONS_00032460"; exon_number "3"; oId "CUFF.5786.2"; class_code "u"; tss_id "TSS27939";
13	exon	72931504	72931781	+	gene_id "XLOC_012847"; transcript_id "TCONS_00035844"; exon_number "1"; oId "CUFF.8786.1"; class_code "u"; tss_id "TSS27214";
13	exon	72932515	72932579	+	gene_id "XLOC_012847"; transcript_id "TCONS_00035844"; exon_number "2"; oId "CUFF.8786.1"; class_code "u"; tss_id "TSS27214";
14	exon	41950059	41950453	-	gene_id "XLOC_015827"; transcript_id "TCONS_00038499"; exon_number "1"; oId "CUFF.7221.2"; class_code "u"; tss_id "TSS33299";
14	exon	41952638	41952670	-	gene_id "XLOC_015827"; transcript_id "TCONS_00038499"; exon_number "2"; oId "CUFF.7221.2"; class_code "u"; tss_id "TSS33299";
15	exon	45026544	45026583	+	gene_id "XLOC_017498"; transcript_id "TCONS_00042053"; exon_number "1"; oId "CUFF.4037.1"; class_code "u"; tss_id "TSS36088";
15	exon	45027332	45028199	+	gene_id "XLOC_017498"; transcript_id "TCONS_00042053"; exon_number "2"; oId "CUFF.4037.1"; class_code "u"; tss_id "TSS36088";
15	exon	47420341	47420395	+	gene_id "XLOC_017513"; transcript_id "TCONS_00043194"; exon_number "1"; oId "CUFF.7998.1"; class_code "u"; tss_id "TSS36184";
15	exon	47432526	47432719	+	gene_id "XLOC_017513"; transcript_id "TCONS_00043194"; exon_number "2"; oId "CUFF.7998.1"; class_code "u"; tss_id "TSS36184";
15	exon	78671957	78672120	-	gene_id "XLOC_017862"; transcript_id "TCONS_00043633"; exon_number "1"; oId "CUFF.8460.3"; class_code "u"; tss_id "TSS38109";
15	exon	78672252	78672704	-	gene_id "XLOC_017862"; transcript_id "TCONS_00043633"; exon_number "2"; oId "CUFF.8460.3"; class_code "u"; tss_id "TSS38109";
15	exon	83557303	83558031	-	gene_id "XLOC_017880"; transcript_id "TCONS_00043650"; exon_number "1"; oId "CUFF.8518.1"; class_code "u"; tss_id "TSS38186";
15	exon	83563155	83563608	-	gene_id "XLOC_017880"; transcript_id "TCONS_00043650"; exon_number "2"; oId "CUFF.8518.1"; class_code "u"; tss_id "TSS38186";
15	exon	33288148	33289155	-	gene_id "XLOC_017725"; transcript_id "TCONS_00046420"; exon_number "1"; oId "CUFF.10610.1"; class_code "u"; tss_id "TSS37404";
15	exon	33290600	33290769	-	gene_id "XLOC_017725"; transcript_id "TCONS_00046420"; exon_number "2"; oId "CUFF.10610.1"; class_code "u"; tss_id "TSS37404";
16	exon	67181121	67183359	-	gene_id "XLOC_020282"; transcript_id "TCONS_00047453"; exon_number "1"; oId "CUFF.5425.2"; class_code "u"; tss_id "TSS43203";
16	exon	67184644	67184941	-	gene_id "XLOC_020282"; transcript_id "TCONS_00047453"; exon_number "2"; oId "CUFF.5425.2"; class_code "u"; tss_id "TSS43203";
16	exon	74009882	74010348	+	gene_id "XLOC_020031"; transcript_id "TCONS_00048047"; exon_number "1"; oId "CUFF.4869.1"; class_code "u"; tss_id "TSS41917";
16	exon	74010688	74010815	+	gene_id "XLOC_020031"; transcript_id "TCONS_00048047"; exon_number "2"; oId "CUFF.4869.1"; class_code "u"; tss_id "TSS41917";
16	exon	74028849	74028881	+	gene_id "XLOC_020031"; transcript_id "TCONS_00048047"; exon_number "3"; oId "CUFF.4869.1"; class_code "u"; tss_id "TSS41917";
16	exon	74009733	74009905	+	gene_id "XLOC_020031"; transcript_id "TCONS_00048561"; exon_number "1"; oId "CUFF.5207.1"; class_code "u"; tss_id "TSS41916";
16	exon	74010217	74010348	+	gene_id "XLOC_020031"; transcript_id "TCONS_00048561"; exon_number "2"; oId "CUFF.5207.1"; class_code "u"; tss_id "TSS41916";
16	exon	74010688	74010815	+	gene_id "XLOC_020031"; transcript_id "TCONS_00048561"; exon_number "3"; oId "CUFF.5207.1"; class_code "u"; tss_id "TSS41916";
16	exon	74028849	74029299	+	gene_id "XLOC_020031"; transcript_id "TCONS_00048561"; exon_number "4"; oId "CUFF.5207.1"; class_code "u"; tss_id "TSS41916";
16	exon	74009917	74010348	+	gene_id "XLOC_020031"; transcript_id "TCONS_00048562"; exon_number "1"; oId "CUFF.5207.2"; class_code "u"; tss_id "TSS41917";
16	exon	74010688	74010815	+	gene_id "XLOC_020031"; transcript_id "TCONS_00048562"; exon_number "2"; oId "CUFF.5207.2"; class_code "u"; tss_id "TSS41917";
16	exon	74015421	74015682	+	gene_id "XLOC_020031"; transcript_id "TCONS_00048562"; exon_number "3"; oId "CUFF.5207.2"; class_code "u"; tss_id "TSS41917";
16	exon	67183970	67184786	-	gene_id "XLOC_020282"; transcript_id "TCONS_00048685"; exon_number "1"; oId "CUFF.5153.1"; class_code "u"; tss_id "TSS43204";
16	exon	67186386	67186444	-	gene_id "XLOC_020282"; transcript_id "TCONS_00048685"; exon_number "2"; oId "CUFF.5153.1"; class_code "u"; tss_id "TSS43204";
16	exon	44487074	44487236	+	gene_id "XLOC_019896"; transcript_id "TCONS_00049067"; exon_number "1"; oId "CUFF.9051.1"; class_code "u"; tss_id "TSS41053";
16	exon	44487693	44487824	+	gene_id "XLOC_019896"; transcript_id "TCONS_00049067"; exon_number "2"; oId "CUFF.9051.1"; class_code "u"; tss_id "TSS41053";
16	exon	74009712	74010815	+	gene_id "XLOC_020031"; transcript_id "TCONS_00049291"; exon_number "1"; oId "CUFF.9622.3"; class_code "u"; tss_id "TSS41916";
16	exon	74022497	74022744	+	gene_id "XLOC_020031"; transcript_id "TCONS_00049291"; exon_number "2"; oId "CUFF.9622.3"; class_code "u"; tss_id "TSS41916";
16	exon	45170415	45171519	-	gene_id "XLOC_020185"; transcript_id "TCONS_00049475"; exon_number "1"; oId "CUFF.9076.4"; class_code "u"; tss_id "TSS42721";
16	exon	45171644	45171759	-	gene_id "XLOC_020185"; transcript_id "TCONS_00049475"; exon_number "2"; oId "CUFF.9076.4"; class_code "u"; tss_id "TSS42721";
16	exon	45173055	45173123	-	gene_id "XLOC_020185"; transcript_id "TCONS_00049475"; exon_number "3"; oId "CUFF.9076.4"; class_code "u"; tss_id "TSS42721";
16	exon	45175006	45175064	-	gene_id "XLOC_020185"; transcript_id "TCONS_00049475"; exon_number "4"; oId "CUFF.9076.4"; class_code "u"; tss_id "TSS42721";
16	exon	45175523	45175600	-	gene_id "XLOC_020185"; transcript_id "TCONS_00049475"; exon_number "5"; oId "CUFF.9076.4"; class_code "u"; tss_id "TSS42721";
16	exon	47372174	47372440	-	gene_id "XLOC_020192"; transcript_id "TCONS_00049482"; exon_number "1"; oId "CUFF.9108.1"; class_code "u"; tss_id "TSS42750";
16	exon	47422343	47422461	-	gene_id "XLOC_020192"; transcript_id "TCONS_00049482"; exon_number "2"; oId "CUFF.9108.1"; class_code "u"; tss_id "TSS42750";
16	exon	47427284	47427353	-	gene_id "XLOC_020192"; transcript_id "TCONS_00049482"; exon_number "3"; oId "CUFF.9108.1"; class_code "u"; tss_id "TSS42750";
16	exon	47431757	47431823	-	gene_id "XLOC_020192"; transcript_id "TCONS_00049482"; exon_number "4"; oId "CUFF.9108.1"; class_code "u"; tss_id "TSS42750";
16	exon	81357102	81357271	-	gene_id "XLOC_020332"; transcript_id "TCONS_00049670"; exon_number "1"; oId "CUFF.9757.1"; class_code "u"; tss_id "TSS43441";
16	exon	81366108	81366390	-	gene_id "XLOC_020332"; transcript_id "TCONS_00049670"; exon_number "2"; oId "CUFF.9757.1"; class_code "u"; tss_id "TSS43441";
16	exon	70878882	70878960	+	gene_id "XLOC_020013"; transcript_id "TCONS_00052421"; exon_number "1"; oId "CUFF.12977.1"; class_code "u"; tss_id "TSS41826";
16	exon	70879454	70879628	+	gene_id "XLOC_020013"; transcript_id "TCONS_00052421"; exon_number "2"; oId "CUFF.12977.1"; class_code "u"; tss_id "TSS41826";
17	exon	55750146	55751387	+	gene_id "XLOC_022397"; transcript_id "TCONS_00054678"; exon_number "1"; oId "CUFF.5516.1"; class_code "u"; tss_id "TSS46252";
17	exon	55751496	55751531	+	gene_id "XLOC_022397"; transcript_id "TCONS_00054678"; exon_number "2"; oId "CUFF.5516.1"; class_code "u"; tss_id "TSS46252";
17	exon	55753259	55753378	+	gene_id "XLOC_022397"; transcript_id "TCONS_00054678"; exon_number "3"; oId "CUFF.5516.1"; class_code "u"; tss_id "TSS46252";
17	exon	36169293	36169346	-	gene_id "XLOC_022622"; transcript_id "TCONS_00055079"; exon_number "1"; oId "CUFF.2559.1"; class_code "u"; tss_id "TSS47549";
17	exon	36169867	36169957	-	gene_id "XLOC_022622"; transcript_id "TCONS_00055079"; exon_number "2"; oId "CUFF.2559.1"; class_code "u"; tss_id "TSS47549";
17	exon	36171023	36171132	-	gene_id "XLOC_022622"; transcript_id "TCONS_00055079"; exon_number "3"; oId "CUFF.2559.1"; class_code "u"; tss_id "TSS47549";
17	exon	36173939	36174053	-	gene_id "XLOC_022622"; transcript_id "TCONS_00055079"; exon_number "4"; oId "CUFF.2559.1"; class_code "u"; tss_id "TSS47549";
17	exon	73184337	73184521	+	gene_id "XLOC_022517"; transcript_id "TCONS_00055411"; exon_number "1"; oId "CUFF.10588.1"; class_code "u"; tss_id "TSS46986";
17	exon	73187534	73189072	+	gene_id "XLOC_022517"; transcript_id "TCONS_00055411"; exon_number "2"; oId "CUFF.10588.1"; class_code "u"; tss_id "TSS46986";
17	exon	57354902	57355560	-	gene_id "XLOC_022698"; transcript_id "TCONS_00055639"; exon_number "1"; oId "CUFF.10200.2"; class_code "u"; tss_id "TSS47943";
17	exon	57356642	57356722	-	gene_id "XLOC_022698"; transcript_id "TCONS_00055639"; exon_number "2"; oId "CUFF.10200.2"; class_code "u"; tss_id "TSS47943";
17	exon	57358027	57358238	-	gene_id "XLOC_022698"; transcript_id "TCONS_00055639"; exon_number "3"; oId "CUFF.10200.2"; class_code "u"; tss_id "TSS47943";
18	exon	50943081	50944062	+	gene_id "XLOC_025030"; transcript_id "TCONS_00060603"; exon_number "1"; oId "CUFF.5962.1"; class_code "u"; tss_id "TSS52564";
18	exon	51069507	51069543	+	gene_id "XLOC_025030"; transcript_id "TCONS_00060603"; exon_number "2"; oId "CUFF.5962.1"; class_code "u"; tss_id "TSS52564";
18	exon	47454521	47454576	+	gene_id "XLOC_024983"; transcript_id "TCONS_00062191"; exon_number "1"; oId "CUFF.11721.1"; class_code "u"; tss_id "TSS52249";
18	exon	47459969	47460859	+	gene_id "XLOC_024983"; transcript_id "TCONS_00062191"; exon_number "2"; oId "CUFF.11721.1"; class_code "u"; tss_id "TSS52249";
18	exon	23253761	23254669	-	gene_id "XLOC_025351"; transcript_id "TCONS_00062734"; exon_number "1"; oId "CUFF.11206.2"; class_code "u"; tss_id "TSS54177";
18	exon	23256082	23256298	-	gene_id "XLOC_025351"; transcript_id "TCONS_00062734"; exon_number "2"; oId "CUFF.11206.2"; class_code "u"; tss_id "TSS54177";
18	exon	23263913	23264336	-	gene_id "XLOC_025351"; transcript_id "TCONS_00062734"; exon_number "3"; oId "CUFF.11206.2"; class_code "u"; tss_id "TSS54177";
18	exon	23253761	23254669	-	gene_id "XLOC_025351"; transcript_id "TCONS_00062735"; exon_number "1"; oId "CUFF.11206.1"; class_code "u"; tss_id "TSS54178";
18	exon	23256082	23256298	-	gene_id "XLOC_025351"; transcript_id "TCONS_00062735"; exon_number "2"; oId "CUFF.11206.1"; class_code "u"; tss_id "TSS54178";
18	exon	23263913	23264130	-	gene_id "XLOC_025351"; transcript_id "TCONS_00062735"; exon_number "3"; oId "CUFF.11206.1"; class_code "u"; tss_id "TSS54178";
18	exon	23264389	23266011	-	gene_id "XLOC_025351"; transcript_id "TCONS_00062735"; exon_number "4"; oId "CUFF.11206.1"; class_code "u"; tss_id "TSS54178";
18	exon	23266529	23266654	-	gene_id "XLOC_025351"; transcript_id "TCONS_00062735"; exon_number "5"; oId "CUFF.11206.1"; class_code "u"; tss_id "TSS54178";
18	exon	23302097	23302162	-	gene_id "XLOC_025351"; transcript_id "TCONS_00062735"; exon_number "6"; oId "CUFF.11206.1"; class_code "u"; tss_id "TSS54178";
18	exon	46355459	46355752	-	gene_id "XLOC_025431"; transcript_id "TCONS_00062834"; exon_number "1"; oId "CUFF.11615.1"; class_code "u"; tss_id "TSS54593";
18	exon	46356370	46356518	-	gene_id "XLOC_025431"; transcript_id "TCONS_00062834"; exon_number "2"; oId "CUFF.11615.1"; class_code "u"; tss_id "TSS54593";
18	exon	50913093	50913580	-	gene_id "XLOC_025495"; transcript_id "TCONS_00062927"; exon_number "1"; oId "CUFF.12105.1"; class_code "u"; tss_id "TSS54837";
18	exon	50916604	50916769	-	gene_id "XLOC_025495"; transcript_id "TCONS_00062927"; exon_number "2"; oId "CUFF.12105.1"; class_code "u"; tss_id "TSS54837";
18	exon	50943969	50944658	-	gene_id "XLOC_025495"; transcript_id "TCONS_00062927"; exon_number "3"; oId "CUFF.12105.1"; class_code "u"; tss_id "TSS54837";
18	exon	60540083	60540729	-	gene_id "XLOC_025640"; transcript_id "TCONS_00063153"; exon_number "1"; oId "CUFF.12580.1"; class_code "u"; tss_id "TSS55460";
18	exon	60541533	60541545	-	gene_id "XLOC_025640"; transcript_id "TCONS_00063153"; exon_number "2"; oId "CUFF.12580.1"; class_code "u"; tss_id "TSS55460";
18	exon	64253199	64253345	-	gene_id "XLOC_025688"; transcript_id "TCONS_00068290"; exon_number "1"; oId "CUFF.17129.1"; class_code "u"; tss_id "TSS55660";
18	exon	64255258	64255340	-	gene_id "XLOC_025688"; transcript_id "TCONS_00068290"; exon_number "2"; oId "CUFF.17129.1"; class_code "u"; tss_id "TSS55660";
18	exon	64255665	64255700	-	gene_id "XLOC_025688"; transcript_id "TCONS_00068290"; exon_number "3"; oId "CUFF.17129.1"; class_code "u"; tss_id "TSS55660";
19	exon	62265604	62266128	-	gene_id "XLOC_029788"; transcript_id "TCONS_00071212"; exon_number "1"; oId "CUFF.7341.1"; class_code "u"; tss_id "TSS64814";
19	exon	62266554	62266662	-	gene_id "XLOC_029788"; transcript_id "TCONS_00071212"; exon_number "2"; oId "CUFF.7341.1"; class_code "u"; tss_id "TSS64814";
19	exon	30719963	30720438	-	gene_id "XLOC_029482"; transcript_id "TCONS_00073314"; exon_number "1"; oId "CUFF.13747.1"; class_code "u"; tss_id "TSS63268";
19	exon	30754985	30755082	-	gene_id "XLOC_029482"; transcript_id "TCONS_00073314"; exon_number "2"; oId "CUFF.13747.1"; class_code "u"; tss_id "TSS63268";
19	exon	45714828	45714958	-	gene_id "XLOC_029661"; transcript_id "TCONS_00073506"; exon_number "1"; oId "CUFF.14359.1"; class_code "u"; tss_id "TSS64135";
19	exon	45715901	45716104	-	gene_id "XLOC_029661"; transcript_id "TCONS_00073506"; exon_number "2"; oId "CUFF.14359.1"; class_code "u"; tss_id "TSS64135";
19	exon	54618764	54619698	-	gene_id "XLOC_029740"; transcript_id "TCONS_00073616"; exon_number "1"; oId "CUFF.14675.1"; class_code "u"; tss_id "TSS64569";
19	exon	54624047	54624068	-	gene_id "XLOC_029740"; transcript_id "TCONS_00073616"; exon_number "2"; oId "CUFF.14675.1"; class_code "u"; tss_id "TSS64569";
19	exon	40133595	40133813	+	gene_id "XLOC_029036"; transcript_id "TCONS_00078053"; exon_number "1"; oId "CUFF.18859.1"; class_code "u"; tss_id "TSS60719";
19	exon	40134392	40134449	+	gene_id "XLOC_029036"; transcript_id "TCONS_00078053"; exon_number "2"; oId "CUFF.18859.1"; class_code "u"; tss_id "TSS60719";
19	exon	35317282	35317503	-	gene_id "XLOC_029520"; transcript_id "TCONS_00078723"; exon_number "1"; oId "CUFF.18541.1"; class_code "u"; tss_id "TSS63422";
19	exon	35317684	35317721	-	gene_id "XLOC_029520"; transcript_id "TCONS_00078723"; exon_number "2"; oId "CUFF.18541.1"; class_code "u"; tss_id "TSS63422";
2	exon	119064541	119065725	-	gene_id "XLOC_033466"; transcript_id "TCONS_00080413"; exon_number "1"; oId "CUFF.8718.1"; class_code "u"; tss_id "TSS71796";
2	exon	119066488	119066533	-	gene_id "XLOC_033466"; transcript_id "TCONS_00080413"; exon_number "2"; oId "CUFF.8718.1"; class_code "u"; tss_id "TSS71796";
2	exon	27384954	27385414	-	gene_id "XLOC_033301"; transcript_id "TCONS_00081400"; exon_number "1"; oId "CUFF.7518.1"; class_code "u"; tss_id "TSS71003";
2	exon	27386849	27386869	-	gene_id "XLOC_033301"; transcript_id "TCONS_00081400"; exon_number "2"; oId "CUFF.7518.1"; class_code "u"; tss_id "TSS71003";
2	exon	19511523	19511827	+	gene_id "XLOC_032888"; transcript_id "TCONS_00082612"; exon_number "1"; oId "CUFF.15109.1"; class_code "u"; tss_id "TSS68489";
2	exon	19515537	19515696	+	gene_id "XLOC_032888"; transcript_id "TCONS_00082612"; exon_number "2"; oId "CUFF.15109.1"; class_code "u"; tss_id "TSS68489";
2	exon	120212711	120213218	+	gene_id "XLOC_033100"; transcript_id "TCONS_00082878"; exon_number "1"; oId "CUFF.15837.1"; class_code "u"; tss_id "TSS69781";
2	exon	120213333	120213480	+	gene_id "XLOC_033100"; transcript_id "TCONS_00082878"; exon_number "2"; oId "CUFF.15837.1"; class_code "u"; tss_id "TSS69781";
20	exon	35590782	35590933	+	gene_id "XLOC_036412"; transcript_id "TCONS_00089222"; exon_number "1"; oId "CUFF.16638.1"; class_code "u"; tss_id "TSS75854";
20	exon	35591569	35592339	+	gene_id "XLOC_036412"; transcript_id "TCONS_00089222"; exon_number "2"; oId "CUFF.16638.1"; class_code "u"; tss_id "TSS75854";
20	exon	69479458	69480032	+	gene_id "XLOC_036455"; transcript_id "TCONS_00089258"; exon_number "1"; oId "CUFF.16780.1"; class_code "u"; tss_id "TSS76090";
20	exon	69480948	69481078	+	gene_id "XLOC_036455"; transcript_id "TCONS_00089258"; exon_number "2"; oId "CUFF.16780.1"; class_code "u"; tss_id "TSS76090";
20	exon	70178698	70179970	-	gene_id "XLOC_036591"; transcript_id "TCONS_00089410"; exon_number "1"; oId "CUFF.16787.2"; class_code "u"; tss_id "TSS76847";
20	exon	70180072	70182176	-	gene_id "XLOC_036591"; transcript_id "TCONS_00089410"; exon_number "2"; oId "CUFF.16787.2"; class_code "u"; tss_id "TSS76847";
20	exon	70182341	70182620	-	gene_id "XLOC_036591"; transcript_id "TCONS_00089410"; exon_number "3"; oId "CUFF.16787.2"; class_code "u"; tss_id "TSS76847";
20	exon	70183980	70184025	-	gene_id "XLOC_036591"; transcript_id "TCONS_00089410"; exon_number "4"; oId "CUFF.16787.2"; class_code "u"; tss_id "TSS76847";
20	exon	65961814	65962029	+	gene_id "XLOC_036449"; transcript_id "TCONS_00090693"; exon_number "1"; oId "CUFF.22898.1"; class_code "u"; tss_id "TSS76070";
20	exon	65966062	65966489	+	gene_id "XLOC_036449"; transcript_id "TCONS_00090693"; exon_number "2"; oId "CUFF.22898.1"; class_code "u"; tss_id "TSS76070";
21	exon	14507517	14512778	-	gene_id "XLOC_037914"; transcript_id "TCONS_00091285"; exon_number "1"; oId "CUFF.9414.1"; class_code "u"; tss_id "TSS79544";
21	exon	14518640	14518690	-	gene_id "XLOC_037914"; transcript_id "TCONS_00091285"; exon_number "2"; oId "CUFF.9414.1"; class_code "u"; tss_id "TSS79544";
21	exon	14508359	14512778	-	gene_id "XLOC_037914"; transcript_id "TCONS_00092341"; exon_number "1"; oId "CUFF.8940.1"; class_code "u"; tss_id "TSS79545";
21	exon	14518640	14518720	-	gene_id "XLOC_037914"; transcript_id "TCONS_00092341"; exon_number "2"; oId "CUFF.8940.1"; class_code "u"; tss_id "TSS79545";
21	exon	14519278	14519288	-	gene_id "XLOC_037914"; transcript_id "TCONS_00092341"; exon_number "3"; oId "CUFF.8940.1"; class_code "u"; tss_id "TSS79545";
21	exon	3614721	3615385	+	gene_id "XLOC_037644"; transcript_id "TCONS_00092494"; exon_number "1"; oId "CUFF.4186.1"; class_code "u"; tss_id "TSS78068";
21	exon	3624204	3624442	+	gene_id "XLOC_037644"; transcript_id "TCONS_00092494"; exon_number "2"; oId "CUFF.4186.1"; class_code "u"; tss_id "TSS78068";
21	exon	3627236	3627393	+	gene_id "XLOC_037644"; transcript_id "TCONS_00092494"; exon_number "3"; oId "CUFF.4186.1"; class_code "u"; tss_id "TSS78068";
21	exon	10927304	10927368	+	gene_id "XLOC_037657"; transcript_id "TCONS_00092614"; exon_number "1"; oId "CUFF.16948.1"; class_code "u"; tss_id "TSS78116";
21	exon	10930749	10930916	+	gene_id "XLOC_037657"; transcript_id "TCONS_00092614"; exon_number "2"; oId "CUFF.16948.1"; class_code "u"; tss_id "TSS78116";
21	exon	10936737	10938367	+	gene_id "XLOC_037657"; transcript_id "TCONS_00092614"; exon_number "3"; oId "CUFF.16948.1"; class_code "u"; tss_id "TSS78116";
21	exon	23495373	23495464	+	gene_id "XLOC_037698"; transcript_id "TCONS_00092669"; exon_number "1"; oId "CUFF.17120.1"; class_code "u"; tss_id "TSS78313";
21	exon	23496348	23496502	+	gene_id "XLOC_037698"; transcript_id "TCONS_00092669"; exon_number "2"; oId "CUFF.17120.1"; class_code "u"; tss_id "TSS78313";
21	exon	23499524	23500275	+	gene_id "XLOC_037698"; transcript_id "TCONS_00092669"; exon_number "3"; oId "CUFF.17120.1"; class_code "u"; tss_id "TSS78313";
21	exon	10737139	10737641	-	gene_id "XLOC_037909"; transcript_id "TCONS_00092967"; exon_number "1"; oId "CUFF.16931.1"; class_code "u"; tss_id "TSS79508";
21	exon	10738059	10738618	-	gene_id "XLOC_037909"; transcript_id "TCONS_00092967"; exon_number "2"; oId "CUFF.16931.1"; class_code "u"; tss_id "TSS79508";
21	exon	45514180	45516785	-	gene_id "XLOC_038031"; transcript_id "TCONS_00093125"; exon_number "1"; oId "CUFF.17417.1"; class_code "u"; tss_id "TSS80085";
21	exon	45517212	45517550	-	gene_id "XLOC_038031"; transcript_id "TCONS_00093125"; exon_number "2"; oId "CUFF.17417.1"; class_code "u"; tss_id "TSS80085";
21	exon	71450362	71450614	-	gene_id "XLOC_038123"; transcript_id "TCONS_00093238"; exon_number "1"; oId "CUFF.17884.1"; class_code "u"; tss_id "TSS80542";
21	exon	71450871	71451020	-	gene_id "XLOC_038123"; transcript_id "TCONS_00093238"; exon_number "2"; oId "CUFF.17884.1"; class_code "u"; tss_id "TSS80542";
21	exon	19981660	19981844	+	gene_id "XLOC_037671"; transcript_id "TCONS_00095373"; exon_number "1"; oId "CUFF.23098.1"; class_code "u"; tss_id "TSS78167";
21	exon	19982322	19982478	+	gene_id "XLOC_037671"; transcript_id "TCONS_00095373"; exon_number "2"; oId "CUFF.23098.1"; class_code "u"; tss_id "TSS78167";
21	exon	19986243	19986363	+	gene_id "XLOC_037672"; transcript_id "TCONS_00095374"; exon_number "1"; oId "CUFF.23107.1"; class_code "u"; tss_id "TSS78168";
21	exon	19987659	19987827	+	gene_id "XLOC_037672"; transcript_id "TCONS_00095374"; exon_number "2"; oId "CUFF.23107.1"; class_code "u"; tss_id "TSS78168";
22	exon	8021878	8021924	+	gene_id "XLOC_039947"; transcript_id "TCONS_00098000"; exon_number "1"; oId "CUFF.17984.1"; class_code "u"; tss_id "TSS82615";
22	exon	8033594	8033727	+	gene_id "XLOC_039947"; transcript_id "TCONS_00098000"; exon_number "2"; oId "CUFF.17984.1"; class_code "u"; tss_id "TSS82615";
22	exon	8035858	8036131	+	gene_id "XLOC_039947"; transcript_id "TCONS_00098000"; exon_number "3"; oId "CUFF.17984.1"; class_code "u"; tss_id "TSS82615";
22	exon	37676845	37677229	-	gene_id "XLOC_040289"; transcript_id "TCONS_00098463"; exon_number "1"; oId "CUFF.18296.2"; class_code "u"; tss_id "TSS84635";
22	exon	37688982	37689080	-	gene_id "XLOC_040289"; transcript_id "TCONS_00098463"; exon_number "2"; oId "CUFF.18296.2"; class_code "u"; tss_id "TSS84635";
22	exon	37717198	37717274	-	gene_id "XLOC_040289"; transcript_id "TCONS_00098463"; exon_number "3"; oId "CUFF.18296.2"; class_code "u"; tss_id "TSS84635";
22	exon	37676845	37677229	-	gene_id "XLOC_040289"; transcript_id "TCONS_00098464"; exon_number "1"; oId "CUFF.18296.1"; class_code "u"; tss_id "TSS84636";
22	exon	37688982	37689080	-	gene_id "XLOC_040289"; transcript_id "TCONS_00098464"; exon_number "2"; oId "CUFF.18296.1"; class_code "u"; tss_id "TSS84636";
22	exon	37717995	37718038	-	gene_id "XLOC_040289"; transcript_id "TCONS_00098464"; exon_number "3"; oId "CUFF.18296.1"; class_code "u"; tss_id "TSS84636";
23	exon	7677959	7678069	+	gene_id "XLOC_042159"; transcript_id "TCONS_00103620"; exon_number "1"; oId "CUFF.19025.1"; class_code "u"; tss_id "TSS87456";
23	exon	7678275	7678415	+	gene_id "XLOC_042159"; transcript_id "TCONS_00103620"; exon_number "2"; oId "CUFF.19025.1"; class_code "u"; tss_id "TSS87456";
23	exon	7678912	7679087	+	gene_id "XLOC_042159"; transcript_id "TCONS_00103620"; exon_number "3"; oId "CUFF.19025.1"; class_code "u"; tss_id "TSS87456";
23	exon	7679222	7679896	+	gene_id "XLOC_042159"; transcript_id "TCONS_00103620"; exon_number "4"; oId "CUFF.19025.1"; class_code "u"; tss_id "TSS87456";
23	exon	52297787	52297912	-	gene_id "XLOC_042656"; transcript_id "TCONS_00104211"; exon_number "1"; oId "CUFF.19962.1"; class_code "u"; tss_id "TSS89933";
23	exon	52298433	52298597	-	gene_id "XLOC_042656"; transcript_id "TCONS_00104211"; exon_number "2"; oId "CUFF.19962.1"; class_code "u"; tss_id "TSS89933";
23	exon	52304645	52304729	-	gene_id "XLOC_042656"; transcript_id "TCONS_00104211"; exon_number "3"; oId "CUFF.19962.1"; class_code "u"; tss_id "TSS89933";
24	exon	2666634	2666708	+	gene_id "XLOC_044322"; transcript_id "TCONS_00107158"; exon_number "1"; oId "CUFF.10984.1"; class_code "u"; tss_id "TSS91793";
24	exon	2666819	2668010	+	gene_id "XLOC_044322"; transcript_id "TCONS_00107158"; exon_number "2"; oId "CUFF.10984.1"; class_code "u"; tss_id "TSS91793";
24	exon	43319987	43320029	+	gene_id "XLOC_044397"; transcript_id "TCONS_00107931"; exon_number "1"; oId "CUFF.10610.1"; class_code "u"; tss_id "TSS92228";
24	exon	43320169	43321530	+	gene_id "XLOC_044397"; transcript_id "TCONS_00107931"; exon_number "2"; oId "CUFF.10610.1"; class_code "u"; tss_id "TSS92228";
24	exon	10272349	10272562	-	gene_id "XLOC_044462"; transcript_id "TCONS_00108290"; exon_number "1"; oId "CUFF.20072.1"; class_code "u"; tss_id "TSS92627";
24	exon	10274081	10274414	-	gene_id "XLOC_044462"; transcript_id "TCONS_00108290"; exon_number "2"; oId "CUFF.20072.1"; class_code "u"; tss_id "TSS92627";
24	exon	30540529	30543600	-	gene_id "XLOC_044481"; transcript_id "TCONS_00108321"; exon_number "1"; oId "CUFF.20160.3"; class_code "u"; tss_id "TSS92737";
24	exon	30544392	30544797	-	gene_id "XLOC_044481"; transcript_id "TCONS_00108321"; exon_number "2"; oId "CUFF.20160.3"; class_code "u"; tss_id "TSS92737";
24	exon	30544905	30548152	-	gene_id "XLOC_044481"; transcript_id "TCONS_00108324"; exon_number "1"; oId "CUFF.20160.4"; class_code "u"; tss_id "TSS92740";
24	exon	30548576	30548926	-	gene_id "XLOC_044481"; transcript_id "TCONS_00108324"; exon_number "2"; oId "CUFF.20160.4"; class_code "u"; tss_id "TSS92740";
24	exon	38409520	38409607	-	gene_id "XLOC_044504"; transcript_id "TCONS_00108351"; exon_number "1"; oId "CUFF.20231.2"; class_code "u"; tss_id "TSS92868";
24	exon	38511118	38511229	-	gene_id "XLOC_044504"; transcript_id "TCONS_00108351"; exon_number "2"; oId "CUFF.20231.2"; class_code "u"; tss_id "TSS92868";
24	exon	38662486	38662631	-	gene_id "XLOC_044504"; transcript_id "TCONS_00108351"; exon_number "3"; oId "CUFF.20231.2"; class_code "u"; tss_id "TSS92868";
24	exon	38779647	38779821	-	gene_id "XLOC_044504"; transcript_id "TCONS_00108351"; exon_number "4"; oId "CUFF.20231.2"; class_code "u"; tss_id "TSS92868";
25	exon	2312910	2313030	+	gene_id "XLOC_045675"; transcript_id "TCONS_00110814"; exon_number "1"; oId "CUFF.5422.1"; class_code "u"; tss_id "TSS94712";
25	exon	2313181	2313244	+	gene_id "XLOC_045675"; transcript_id "TCONS_00110814"; exon_number "2"; oId "CUFF.5422.1"; class_code "u"; tss_id "TSS94712";
25	exon	2313396	2313456	+	gene_id "XLOC_045675"; transcript_id "TCONS_00110814"; exon_number "3"; oId "CUFF.5422.1"; class_code "u"; tss_id "TSS94712";
25	exon	2314141	2314286	+	gene_id "XLOC_045675"; transcript_id "TCONS_00110814"; exon_number "4"; oId "CUFF.5422.1"; class_code "u"; tss_id "TSS94712";
25	exon	2314481	2314650	+	gene_id "XLOC_045675"; transcript_id "TCONS_00110814"; exon_number "5"; oId "CUFF.5422.1"; class_code "u"; tss_id "TSS94712";
25	exon	28183055	28183093	+	gene_id "XLOC_045821"; transcript_id "TCONS_00110875"; exon_number "1"; oId "CUFF.5554.1"; class_code "u"; tss_id "TSS95588";
25	exon	28189440	28189948	+	gene_id "XLOC_045821"; transcript_id "TCONS_00110875"; exon_number "2"; oId "CUFF.5554.1"; class_code "u"; tss_id "TSS95588";
25	exon	2312898	2313030	+	gene_id "XLOC_045675"; transcript_id "TCONS_00111532"; exon_number "1"; oId "CUFF.3907.1"; class_code "u"; tss_id "TSS94712";
25	exon	2313181	2313255	+	gene_id "XLOC_045675"; transcript_id "TCONS_00111532"; exon_number "2"; oId "CUFF.3907.1"; class_code "u"; tss_id "TSS94712";
25	exon	2313396	2313456	+	gene_id "XLOC_045675"; transcript_id "TCONS_00111532"; exon_number "3"; oId "CUFF.3907.1"; class_code "u"; tss_id "TSS94712";
25	exon	2314141	2314286	+	gene_id "XLOC_045675"; transcript_id "TCONS_00111532"; exon_number "4"; oId "CUFF.3907.1"; class_code "u"; tss_id "TSS94712";
25	exon	2315266	2315824	+	gene_id "XLOC_045675"; transcript_id "TCONS_00111532"; exon_number "5"; oId "CUFF.3907.1"; class_code "u"; tss_id "TSS94712";
25	exon	27250685	27250765	+	gene_id "XLOC_045794"; transcript_id "TCONS_00112490"; exon_number "1"; oId "CUFF.21217.1"; class_code "u"; tss_id "TSS95453";
25	exon	27291141	27291464	+	gene_id "XLOC_045794"; transcript_id "TCONS_00112490"; exon_number "2"; oId "CUFF.21217.1"; class_code "u"; tss_id "TSS95453";
25	exon	39848164	39848261	-	gene_id "XLOC_046232"; transcript_id "TCONS_00113016"; exon_number "1"; oId "CUFF.21663.1"; class_code "u"; tss_id "TSS97778";
25	exon	39878882	39878992	-	gene_id "XLOC_046232"; transcript_id "TCONS_00113016"; exon_number "2"; oId "CUFF.21663.1"; class_code "u"; tss_id "TSS97778";
25	exon	39940831	39940981	-	gene_id "XLOC_046232"; transcript_id "TCONS_00113016"; exon_number "3"; oId "CUFF.21663.1"; class_code "u"; tss_id "TSS97778";
25	exon	39937511	39938611	-	gene_id "XLOC_046232"; transcript_id "TCONS_00113017"; exon_number "1"; oId "CUFF.21663.2"; class_code "u"; tss_id "TSS97778";
25	exon	39940831	39940981	-	gene_id "XLOC_046232"; transcript_id "TCONS_00113017"; exon_number "2"; oId "CUFF.21663.2"; class_code "u"; tss_id "TSS97778";
26	exon	8856187	8856213	-	gene_id "XLOC_048307"; transcript_id "TCONS_00117297"; exon_number "1"; oId "CUFF.5652.2"; class_code "u"; tss_id "TSS101003";
26	exon	8895063	8895206	-	gene_id "XLOC_048307"; transcript_id "TCONS_00117297"; exon_number "2"; oId "CUFF.5652.2"; class_code "u"; tss_id "TSS101003";
26	exon	8901297	8901332	-	gene_id "XLOC_048307"; transcript_id "TCONS_00117297"; exon_number "3"; oId "CUFF.5652.2"; class_code "u"; tss_id "TSS101003";
26	exon	8961568	8961656	-	gene_id "XLOC_048307"; transcript_id "TCONS_00117297"; exon_number "4"; oId "CUFF.5652.2"; class_code "u"; tss_id "TSS101003";
26	exon	9023637	9023731	-	gene_id "XLOC_048307"; transcript_id "TCONS_00117297"; exon_number "5"; oId "CUFF.5652.2"; class_code "u"; tss_id "TSS101003";
26	exon	9036197	9036330	-	gene_id "XLOC_048307"; transcript_id "TCONS_00117297"; exon_number "6"; oId "CUFF.5652.2"; class_code "u"; tss_id "TSS101003";
26	exon	17029820	17030083	-	gene_id "XLOC_048332"; transcript_id "TCONS_00118195"; exon_number "1"; oId "CUFF.21894.1"; class_code "u"; tss_id "TSS101133";
26	exon	17030720	17030742	-	gene_id "XLOC_048332"; transcript_id "TCONS_00118195"; exon_number "2"; oId "CUFF.21894.1"; class_code "u"; tss_id "TSS101133";
28	exon	46220707	46221663	-	gene_id "XLOC_051049"; transcript_id "TCONS_00124039"; exon_number "1"; oId "CUFF.23273.2"; class_code "u"; tss_id "TSS106510";
28	exon	46224340	46224467	-	gene_id "XLOC_051049"; transcript_id "TCONS_00124039"; exon_number "2"; oId "CUFF.23273.2"; class_code "u"; tss_id "TSS106510";
28	exon	278862	278893	-	gene_id "XLOC_050931"; transcript_id "TCONS_00125287"; exon_number "1"; oId "CUFF.31203.1"; class_code "u"; tss_id "TSS105851";
28	exon	279133	279417	-	gene_id "XLOC_050931"; transcript_id "TCONS_00125287"; exon_number "2"; oId "CUFF.31203.1"; class_code "u"; tss_id "TSS105851";
29	exon	37249566	37250496	-	gene_id "XLOC_052334"; transcript_id "TCONS_00126952"; exon_number "1"; oId "CUFF.12386.1"; class_code "u"; tss_id "TSS109237";
29	exon	37251625	37251721	-	gene_id "XLOC_052334"; transcript_id "TCONS_00126952"; exon_number "2"; oId "CUFF.12386.1"; class_code "u"; tss_id "TSS109237";
29	exon	37253511	37253647	-	gene_id "XLOC_052334"; transcript_id "TCONS_00126952"; exon_number "3"; oId "CUFF.12386.1"; class_code "u"; tss_id "TSS109237";
29	exon	33257070	33257337	+	gene_id "XLOC_052098"; transcript_id "TCONS_00127252"; exon_number "1"; oId "CUFF.23512.1"; class_code "u"; tss_id "TSS107966";
29	exon	33257434	33260073	+	gene_id "XLOC_052098"; transcript_id "TCONS_00127252"; exon_number "2"; oId "CUFF.23512.1"; class_code "u"; tss_id "TSS107966";
29	exon	48796832	48798087	-	gene_id "XLOC_052451"; transcript_id "TCONS_00127693"; exon_number "1"; oId "CUFF.24000.1"; class_code "u"; tss_id "TSS109851";
29	exon	48802595	48802959	-	gene_id "XLOC_052451"; transcript_id "TCONS_00127693"; exon_number "2"; oId "CUFF.24000.1"; class_code "u"; tss_id "TSS109851";
29	exon	43643145	43643472	-	gene_id "XLOC_052384"; transcript_id "TCONS_00129955"; exon_number "1"; oId "CUFF.32516.1"; class_code "u"; tss_id "TSS109531";
29	exon	43647328	43647432	-	gene_id "XLOC_052384"; transcript_id "TCONS_00129955"; exon_number "2"; oId "CUFF.32516.1"; class_code "u"; tss_id "TSS109531";
3	exon	13081976	13094763	-	gene_id "XLOC_054411"; transcript_id "TCONS_00130959"; exon_number "1"; oId "CUFF.13462.2"; class_code "u"; tss_id "TSS114735";
3	exon	13095035	13095120	-	gene_id "XLOC_054411"; transcript_id "TCONS_00130959"; exon_number "2"; oId "CUFF.13462.2"; class_code "u"; tss_id "TSS114735";
3	exon	13095322	13095603	-	gene_id "XLOC_054411"; transcript_id "TCONS_00130959"; exon_number "3"; oId "CUFF.13462.2"; class_code "u"; tss_id "TSS114735";
3	exon	33187270	33188364	-	gene_id "XLOC_054545"; transcript_id "TCONS_00131097"; exon_number "1"; oId "CUFF.13732.1"; class_code "u"; tss_id "TSS115385";
3	exon	33195187	33195691	-	gene_id "XLOC_054545"; transcript_id "TCONS_00131097"; exon_number "2"; oId "CUFF.13732.1"; class_code "u"; tss_id "TSS115385";
3	exon	111151135	111151169	+	gene_id "XLOC_054291"; transcript_id "TCONS_00132942"; exon_number "1"; oId "CUFF.4913.1"; class_code "u"; tss_id "TSS114130";
3	exon	111154256	111154304	+	gene_id "XLOC_054291"; transcript_id "TCONS_00132942"; exon_number "2"; oId "CUFF.4913.1"; class_code "u"; tss_id "TSS114130";
3	exon	111155179	111155262	+	gene_id "XLOC_054291"; transcript_id "TCONS_00132942"; exon_number "3"; oId "CUFF.4913.1"; class_code "u"; tss_id "TSS114130";
3	exon	111156598	111156686	+	gene_id "XLOC_054291"; transcript_id "TCONS_00132942"; exon_number "4"; oId "CUFF.4913.1"; class_code "u"; tss_id "TSS114130";
3	exon	100983406	100983441	+	gene_id "XLOC_054225"; transcript_id "TCONS_00133241"; exon_number "1"; oId "CUFF.13485.1"; class_code "u"; tss_id "TSS113731";
3	exon	101020030	101021027	+	gene_id "XLOC_054225"; transcript_id "TCONS_00133241"; exon_number "2"; oId "CUFF.13485.1"; class_code "u"; tss_id "TSS113731";
3	exon	14476654	14476973	+	gene_id "XLOC_053915"; transcript_id "TCONS_00133962"; exon_number "1"; oId "CUFF.24409.2"; class_code "u"; tss_id "TSS111838";
3	exon	14477284	14477606	+	gene_id "XLOC_053915"; transcript_id "TCONS_00133962"; exon_number "2"; oId "CUFF.24409.2"; class_code "u"; tss_id "TSS111838";
3	exon	24203564	24206902	+	gene_id "XLOC_054027"; transcript_id "TCONS_00134082"; exon_number "1"; oId "CUFF.24754.1"; class_code "u"; tss_id "TSS112488";
3	exon	24207063	24207337	+	gene_id "XLOC_054027"; transcript_id "TCONS_00134082"; exon_number "2"; oId "CUFF.24754.1"; class_code "u"; tss_id "TSS112488";
3	exon	87803053	87804185	-	gene_id "XLOC_054679"; transcript_id "TCONS_00134859"; exon_number "1"; oId "CUFF.25361.1"; class_code "u"; tss_id "TSS116060";
3	exon	87839241	87839278	-	gene_id "XLOC_054679"; transcript_id "TCONS_00134859"; exon_number "2"; oId "CUFF.25361.1"; class_code "u"; tss_id "TSS116060";
3	exon	99088511	99088570	-	gene_id "XLOC_054709"; transcript_id "TCONS_00134882"; exon_number "1"; oId "CUFF.25509.1"; class_code "u"; tss_id "TSS116191";
3	exon	99090153	99095322	-	gene_id "XLOC_054709"; transcript_id "TCONS_00134882"; exon_number "2"; oId "CUFF.25509.1"; class_code "u"; tss_id "TSS116191";
3	exon	120893045	120894016	-	gene_id "XLOC_054832"; transcript_id "TCONS_00135045"; exon_number "1"; oId "CUFF.26017.1"; class_code "u"; tss_id "TSS116823";
3	exon	120894324	120894561	-	gene_id "XLOC_054832"; transcript_id "TCONS_00135045"; exon_number "2"; oId "CUFF.26017.1"; class_code "u"; tss_id "TSS116823";
4	exon	36882111	36882934	+	gene_id "XLOC_058230"; transcript_id "TCONS_00140954"; exon_number "1"; oId "CUFF.14550.1"; class_code "u"; tss_id "TSS120951";
4	exon	36883375	36883443	+	gene_id "XLOC_058230"; transcript_id "TCONS_00140954"; exon_number "2"; oId "CUFF.14550.1"; class_code "u"; tss_id "TSS120951";
4	exon	36035856	36036679	-	gene_id "XLOC_058555"; transcript_id "TCONS_00141240"; exon_number "1"; oId "CUFF.14545.1"; class_code "u"; tss_id "TSS122557";
4	exon	36062894	36063139	-	gene_id "XLOC_058555"; transcript_id "TCONS_00141240"; exon_number "2"; oId "CUFF.14545.1"; class_code "u"; tss_id "TSS122557";
4	exon	43804949	43805596	+	gene_id "XLOC_058241"; transcript_id "TCONS_00142898"; exon_number "1"; oId "CUFF.26366.1"; class_code "u"; tss_id "TSS120989";
4	exon	43805773	43806179	+	gene_id "XLOC_058241"; transcript_id "TCONS_00142898"; exon_number "2"; oId "CUFF.26366.1"; class_code "u"; tss_id "TSS120989";
4	exon	86137104	86137143	+	gene_id "XLOC_058354"; transcript_id "TCONS_00143037"; exon_number "1"; oId "CUFF.26792.1"; class_code "u"; tss_id "TSS121589";
4	exon	86139493	86139704	+	gene_id "XLOC_058354"; transcript_id "TCONS_00143037"; exon_number "2"; oId "CUFF.26792.1"; class_code "u"; tss_id "TSS121589";
4	exon	86144001	86144877	+	gene_id "XLOC_058354"; transcript_id "TCONS_00143037"; exon_number "3"; oId "CUFF.26792.1"; class_code "u"; tss_id "TSS121589";
4	exon	119083991	119084099	+	gene_id "XLOC_058483"; transcript_id "TCONS_00143202"; exon_number "1"; oId "CUFF.27251.1"; class_code "u"; tss_id "TSS122227";
4	exon	119088189	119088830	+	gene_id "XLOC_058483"; transcript_id "TCONS_00143202"; exon_number "2"; oId "CUFF.27251.1"; class_code "u"; tss_id "TSS122227";
4	exon	9764051	9764847	-	gene_id "XLOC_058505"; transcript_id "TCONS_00143228"; exon_number "1"; oId "CUFF.26102.2"; class_code "u"; tss_id "TSS122336";
4	exon	9764984	9765025	-	gene_id "XLOC_058505"; transcript_id "TCONS_00143228"; exon_number "2"; oId "CUFF.26102.2"; class_code "u"; tss_id "TSS122336";
4	exon	9765833	9766001	-	gene_id "XLOC_058506"; transcript_id "TCONS_00143229"; exon_number "1"; oId "CUFF.26103.1"; class_code "u"; tss_id "TSS122337";
4	exon	9767954	9768051	-	gene_id "XLOC_058506"; transcript_id "TCONS_00143229"; exon_number "2"; oId "CUFF.26103.1"; class_code "u"; tss_id "TSS122337";
4	exon	9778812	9778926	-	gene_id "XLOC_058506"; transcript_id "TCONS_00143229"; exon_number "3"; oId "CUFF.26103.1"; class_code "u"; tss_id "TSS122337";
4	exon	24415473	24416277	-	gene_id "XLOC_058529"; transcript_id "TCONS_00143249"; exon_number "1"; oId "CUFF.26187.1"; class_code "u"; tss_id "TSS122443";
4	exon	24418147	24418339	-	gene_id "XLOC_058529"; transcript_id "TCONS_00143249"; exon_number "2"; oId "CUFF.26187.1"; class_code "u"; tss_id "TSS122443";
4	exon	59901336	59901385	-	gene_id "XLOC_058600"; transcript_id "TCONS_00143316"; exon_number "1"; oId "CUFF.26491.1"; class_code "u"; tss_id "TSS122810";
4	exon	59913244	59913964	-	gene_id "XLOC_058600"; transcript_id "TCONS_00143316"; exon_number "2"; oId "CUFF.26491.1"; class_code "u"; tss_id "TSS122810";
4	exon	86132332	86132420	+	gene_id "XLOC_058354"; transcript_id "TCONS_00146492"; exon_number "1"; oId "CUFF.36678.1"; class_code "u"; tss_id "TSS121588";
4	exon	86137019	86137143	+	gene_id "XLOC_058354"; transcript_id "TCONS_00146492"; exon_number "2"; oId "CUFF.36678.1"; class_code "u"; tss_id "TSS121588";
4	exon	86139493	86139634	+	gene_id "XLOC_058354"; transcript_id "TCONS_00146492"; exon_number "3"; oId "CUFF.36678.1"; class_code "u"; tss_id "TSS121588";
4	exon	119502650	119502714	+	gene_id "XLOC_058489"; transcript_id "TCONS_00146652"; exon_number "1"; oId "CUFF.37295.1"; class_code "u"; tss_id "TSS122260";
4	exon	119502856	119503166	+	gene_id "XLOC_058489"; transcript_id "TCONS_00146652"; exon_number "2"; oId "CUFF.37295.1"; class_code "u"; tss_id "TSS122260";
5	exon	120989031	120989570	+	gene_id "XLOC_061599"; transcript_id "TCONS_00147840"; exon_number "1"; oId "CUFF.16078.1"; class_code "u"; tss_id "TSS129133";
5	exon	120989621	120990537	+	gene_id "XLOC_061599"; transcript_id "TCONS_00147840"; exon_number "2"; oId "CUFF.16078.1"; class_code "u"; tss_id "TSS129133";
5	exon	97600356	97600450	+	gene_id "XLOC_061415"; transcript_id "TCONS_00151103"; exon_number "1"; oId "CUFF.28426.1"; class_code "u"; tss_id "TSS128113";
5	exon	97601246	97601770	+	gene_id "XLOC_061415"; transcript_id "TCONS_00151103"; exon_number "2"; oId "CUFF.28426.1"; class_code "u"; tss_id "TSS128113";
5	exon	110300186	110300561	+	gene_id "XLOC_061517"; transcript_id "TCONS_00151243"; exon_number "1"; oId "CUFF.28846.3"; class_code "u"; tss_id "TSS128695";
5	exon	110301377	110303482	+	gene_id "XLOC_061517"; transcript_id "TCONS_00151243"; exon_number "2"; oId "CUFF.28846.3"; class_code "u"; tss_id "TSS128695";
5	exon	117103722	117103907	+	gene_id "XLOC_061573"; transcript_id "TCONS_00151311"; exon_number "1"; oId "CUFF.29072.3"; class_code "u"; tss_id "TSS128989";
5	exon	117108854	117108981	+	gene_id "XLOC_061573"; transcript_id "TCONS_00151311"; exon_number "2"; oId "CUFF.29072.3"; class_code "u"; tss_id "TSS128989";
5	exon	117110326	117110402	+	gene_id "XLOC_061573"; transcript_id "TCONS_00151311"; exon_number "3"; oId "CUFF.29072.3"; class_code "u"; tss_id "TSS128989";
5	exon	117112280	117112906	+	gene_id "XLOC_061573"; transcript_id "TCONS_00151311"; exon_number "4"; oId "CUFF.29072.3"; class_code "u"; tss_id "TSS128989";
5	exon	120903018	120903583	+	gene_id "XLOC_061595"; transcript_id "TCONS_00151363"; exon_number "1"; oId "CUFF.29207.1"; class_code "u"; tss_id "TSS129121";
5	exon	120907885	120908215	+	gene_id "XLOC_061595"; transcript_id "TCONS_00151363"; exon_number "2"; oId "CUFF.29207.1"; class_code "u"; tss_id "TSS129121";
5	exon	120907364	120908009	+	gene_id "XLOC_061595"; transcript_id "TCONS_00151364"; exon_number "1"; oId "CUFF.29207.2"; class_code "u"; tss_id "TSS129122";
5	exon	120908205	120908215	+	gene_id "XLOC_061595"; transcript_id "TCONS_00151364"; exon_number "2"; oId "CUFF.29207.2"; class_code "u"; tss_id "TSS129122";
5	exon	116580665	116580874	-	gene_id "XLOC_062045"; transcript_id "TCONS_00151843"; exon_number "1"; oId "CUFF.29053.1"; class_code "u"; tss_id "TSS131292";
5	exon	116581531	116581632	-	gene_id "XLOC_062045"; transcript_id "TCONS_00151843"; exon_number "2"; oId "CUFF.29053.1"; class_code "u"; tss_id "TSS131292";
5	exon	116595629	116595878	-	gene_id "XLOC_062045"; transcript_id "TCONS_00151843"; exon_number "3"; oId "CUFF.29053.1"; class_code "u"; tss_id "TSS131292";
5	exon	10909205	10909493	-	gene_id "XLOC_061618"; transcript_id "TCONS_00156517"; exon_number "1"; oId "CUFF.37429.1"; class_code "u"; tss_id "TSS129241";
5	exon	10911770	10911843	-	gene_id "XLOC_061618"; transcript_id "TCONS_00156517"; exon_number "2"; oId "CUFF.37429.1"; class_code "u"; tss_id "TSS129241";
6	exon	2183909	2184233	+	gene_id "XLOC_065370"; transcript_id "TCONS_00157597"; exon_number "1"; oId "CUFF.16096.1"; class_code "u"; tss_id "TSS135116";
6	exon	2192411	2193563	+	gene_id "XLOC_065370"; transcript_id "TCONS_00157597"; exon_number "2"; oId "CUFF.16096.1"; class_code "u"; tss_id "TSS135116";
6	exon	23339129	23339181	-	gene_id "XLOC_065640"; transcript_id "TCONS_00158814"; exon_number "1"; oId "CUFF.14751.1"; class_code "u"; tss_id "TSS136681";
6	exon	23340966	23341120	-	gene_id "XLOC_065640"; transcript_id "TCONS_00158814"; exon_number "2"; oId "CUFF.14751.1"; class_code "u"; tss_id "TSS136681";
6	exon	23341891	23342003	-	gene_id "XLOC_065640"; transcript_id "TCONS_00158814"; exon_number "3"; oId "CUFF.14751.1"; class_code "u"; tss_id "TSS136681";
6	exon	5591413	5591512	+	gene_id "XLOC_065380"; transcript_id "TCONS_00159637"; exon_number "1"; oId "CUFF.29278.1"; class_code "u"; tss_id "TSS135181";
6	exon	5592419	5592959	+	gene_id "XLOC_065380"; transcript_id "TCONS_00159637"; exon_number "2"; oId "CUFF.29278.1"; class_code "u"; tss_id "TSS135181";
6	exon	93681208	93681475	+	gene_id "XLOC_065533"; transcript_id "TCONS_00159818"; exon_number "1"; oId "CUFF.29886.2"; class_code "u"; tss_id "TSS136064";
6	exon	93684881	93685533	+	gene_id "XLOC_065533"; transcript_id "TCONS_00159818"; exon_number "2"; oId "CUFF.29886.2"; class_code "u"; tss_id "TSS136064";
6	exon	93690015	93690290	+	gene_id "XLOC_065533"; transcript_id "TCONS_00159818"; exon_number "3"; oId "CUFF.29886.2"; class_code "u"; tss_id "TSS136064";
6	exon	91843232	91843264	-	gene_id "XLOC_065750"; transcript_id "TCONS_00162862"; exon_number "1"; oId "CUFF.40794.1"; class_code "u"; tss_id "TSS137252";
6	exon	91845589	91845760	-	gene_id "XLOC_065750"; transcript_id "TCONS_00162862"; exon_number "2"; oId "CUFF.40794.1"; class_code "u"; tss_id "TSS137252";
6	exon	104735518	104735573	-	gene_id "XLOC_065793"; transcript_id "TCONS_00162906"; exon_number "1"; oId "CUFF.40998.1"; class_code "u"; tss_id "TSS137497";
6	exon	104736603	104736796	-	gene_id "XLOC_065793"; transcript_id "TCONS_00162906"; exon_number "2"; oId "CUFF.40998.1"; class_code "u"; tss_id "TSS137497";
7	exon	93716944	93716983	+	gene_id "XLOC_068391"; transcript_id "TCONS_00166626"; exon_number "1"; oId "CUFF.7771.1"; class_code "u"; tss_id "TSS142903";
7	exon	93720485	93720581	+	gene_id "XLOC_068391"; transcript_id "TCONS_00166626"; exon_number "2"; oId "CUFF.7771.1"; class_code "u"; tss_id "TSS142903";
7	exon	93722192	93722549	+	gene_id "XLOC_068391"; transcript_id "TCONS_00166626"; exon_number "3"; oId "CUFF.7771.1"; class_code "u"; tss_id "TSS142903";
7	exon	61594777	61594818	+	gene_id "XLOC_068320"; transcript_id "TCONS_00167317"; exon_number "1"; oId "CUFF.31850.1"; class_code "u"; tss_id "TSS142484";
7	exon	61595337	61595652	+	gene_id "XLOC_068320"; transcript_id "TCONS_00167317"; exon_number "2"; oId "CUFF.31850.1"; class_code "u"; tss_id "TSS142484";
7	exon	96431474	96434230	+	gene_id "XLOC_068394"; transcript_id "TCONS_00167380"; exon_number "1"; oId "CUFF.32142.1"; class_code "u"; tss_id "TSS142917";
7	exon	96434613	96434688	+	gene_id "XLOC_068394"; transcript_id "TCONS_00167380"; exon_number "2"; oId "CUFF.32142.1"; class_code "u"; tss_id "TSS142917";
7	exon	96436104	96436332	+	gene_id "XLOC_068394"; transcript_id "TCONS_00167380"; exon_number "3"; oId "CUFF.32142.1"; class_code "u"; tss_id "TSS142917";
7	exon	13509141	13509361	-	gene_id "XLOC_068510"; transcript_id "TCONS_00167515"; exon_number "1"; oId "CUFF.30720.1"; class_code "u"; tss_id "TSS143523";
7	exon	13509744	13509866	-	gene_id "XLOC_068510"; transcript_id "TCONS_00167515"; exon_number "2"; oId "CUFF.30720.1"; class_code "u"; tss_id "TSS143523";
7	exon	13513526	13514724	-	gene_id "XLOC_068510"; transcript_id "TCONS_00167515"; exon_number "3"; oId "CUFF.30720.1"; class_code "u"; tss_id "TSS143523";
7	exon	14106753	14107098	-	gene_id "XLOC_068523"; transcript_id "TCONS_00167522"; exon_number "1"; oId "CUFF.30755.1"; class_code "u"; tss_id "TSS143587";
7	exon	14107299	14107747	-	gene_id "XLOC_068523"; transcript_id "TCONS_00167522"; exon_number "2"; oId "CUFF.30755.1"; class_code "u"; tss_id "TSS143587";
7	exon	51430462	51430748	-	gene_id "XLOC_068770"; transcript_id "TCONS_00167811"; exon_number "1"; oId "CUFF.31677.1"; class_code "u"; tss_id "TSS144744";
7	exon	51434804	51434941	-	gene_id "XLOC_068770"; transcript_id "TCONS_00167811"; exon_number "2"; oId "CUFF.31677.1"; class_code "u"; tss_id "TSS144744";
7	exon	95209441	95210854	-	gene_id "XLOC_068879"; transcript_id "TCONS_00167917"; exon_number "1"; oId "CUFF.32116.1"; class_code "u"; tss_id "TSS145233";
7	exon	95211022	95211070	-	gene_id "XLOC_068879"; transcript_id "TCONS_00167917"; exon_number "2"; oId "CUFF.32116.1"; class_code "u"; tss_id "TSS145233";
7	exon	95211351	95211501	-	gene_id "XLOC_068879"; transcript_id "TCONS_00167917"; exon_number "3"; oId "CUFF.32116.1"; class_code "u"; tss_id "TSS145233";
7	exon	95251145	95251221	-	gene_id "XLOC_068879"; transcript_id "TCONS_00167917"; exon_number "4"; oId "CUFF.32116.1"; class_code "u"; tss_id "TSS145233";
7	exon	95415618	95415713	-	gene_id "XLOC_068879"; transcript_id "TCONS_00167917"; exon_number "5"; oId "CUFF.32116.1"; class_code "u"; tss_id "TSS145233";
7	exon	95418088	95418189	-	gene_id "XLOC_068879"; transcript_id "TCONS_00167917"; exon_number "6"; oId "CUFF.32116.1"; class_code "u"; tss_id "TSS145233";
7	exon	95450101	95450203	-	gene_id "XLOC_068879"; transcript_id "TCONS_00167917"; exon_number "7"; oId "CUFF.32116.1"; class_code "u"; tss_id "TSS145233";
7	exon	95209441	95210854	-	gene_id "XLOC_068879"; transcript_id "TCONS_00167918"; exon_number "1"; oId "CUFF.32116.3"; class_code "u"; tss_id "TSS145233";
7	exon	95211022	95211070	-	gene_id "XLOC_068879"; transcript_id "TCONS_00167918"; exon_number "2"; oId "CUFF.32116.3"; class_code "u"; tss_id "TSS145233";
7	exon	95251145	95251221	-	gene_id "XLOC_068879"; transcript_id "TCONS_00167918"; exon_number "3"; oId "CUFF.32116.3"; class_code "u"; tss_id "TSS145233";
7	exon	95415618	95415713	-	gene_id "XLOC_068879"; transcript_id "TCONS_00167918"; exon_number "4"; oId "CUFF.32116.3"; class_code "u"; tss_id "TSS145233";
7	exon	95418088	95418189	-	gene_id "XLOC_068879"; transcript_id "TCONS_00167918"; exon_number "5"; oId "CUFF.32116.3"; class_code "u"; tss_id "TSS145233";
7	exon	95450101	95450203	-	gene_id "XLOC_068879"; transcript_id "TCONS_00167918"; exon_number "6"; oId "CUFF.32116.3"; class_code "u"; tss_id "TSS145233";
7	exon	95379017	95379045	-	gene_id "XLOC_068880"; transcript_id "TCONS_00167919"; exon_number "1"; oId "CUFF.32120.1"; class_code "u"; tss_id "TSS145236";
7	exon	95399509	95399648	-	gene_id "XLOC_068880"; transcript_id "TCONS_00167919"; exon_number "2"; oId "CUFF.32120.1"; class_code "u"; tss_id "TSS145236";
7	exon	95401291	95401412	-	gene_id "XLOC_068880"; transcript_id "TCONS_00167919"; exon_number "3"; oId "CUFF.32120.1"; class_code "u"; tss_id "TSS145236";
8	exon	29858505	29860364	-	gene_id "XLOC_072474"; transcript_id "TCONS_00174142"; exon_number "1"; oId "CUFF.17904.1"; class_code "u"; tss_id "TSS150873";
8	exon	29860607	29860749	-	gene_id "XLOC_072474"; transcript_id "TCONS_00174142"; exon_number "2"; oId "CUFF.17904.1"; class_code "u"; tss_id "TSS150873";
8	exon	29860590	29860746	-	gene_id "XLOC_072474"; transcript_id "TCONS_00174720"; exon_number "1"; oId "CUFF.8560.1"; class_code "u"; tss_id "TSS150875";
8	exon	29862548	29862681	-	gene_id "XLOC_072474"; transcript_id "TCONS_00174720"; exon_number "2"; oId "CUFF.8560.1"; class_code "u"; tss_id "TSS150875";
8	exon	51412949	51413517	-	gene_id "XLOC_072511"; transcript_id "TCONS_00175632"; exon_number "1"; oId "CUFF.17126.1"; class_code "u"; tss_id "TSS151095";
8	exon	51413861	51414237	-	gene_id "XLOC_072511"; transcript_id "TCONS_00175632"; exon_number "2"; oId "CUFF.17126.1"; class_code "u"; tss_id "TSS151095";
8	exon	58028342	58028408	+	gene_id "XLOC_072254"; transcript_id "TCONS_00176034"; exon_number "1"; oId "CUFF.32611.1"; class_code "u"; tss_id "TSS149549";
8	exon	58063563	58063654	+	gene_id "XLOC_072254"; transcript_id "TCONS_00176034"; exon_number "2"; oId "CUFF.32611.1"; class_code "u"; tss_id "TSS149549";
8	exon	58067179	58067585	+	gene_id "XLOC_072254"; transcript_id "TCONS_00176034"; exon_number "3"; oId "CUFF.32611.1"; class_code "u"; tss_id "TSS149549";
8	exon	29858416	29860364	-	gene_id "XLOC_072474"; transcript_id "TCONS_00176308"; exon_number "1"; oId "CUFF.32422.1"; class_code "u"; tss_id "TSS150872";
8	exon	29860607	29860746	-	gene_id "XLOC_072474"; transcript_id "TCONS_00176308"; exon_number "2"; oId "CUFF.32422.1"; class_code "u"; tss_id "TSS150872";
8	exon	29862548	29862685	-	gene_id "XLOC_072474"; transcript_id "TCONS_00176308"; exon_number "3"; oId "CUFF.32422.1"; class_code "u"; tss_id "TSS150872";
8	exon	29970616	29970765	-	gene_id "XLOC_072474"; transcript_id "TCONS_00176308"; exon_number "4"; oId "CUFF.32422.1"; class_code "u"; tss_id "TSS150872";
8	exon	30007366	30007483	-	gene_id "XLOC_072474"; transcript_id "TCONS_00176308"; exon_number "5"; oId "CUFF.32422.1"; class_code "u"; tss_id "TSS150872";
8	exon	30007570	30007644	-	gene_id "XLOC_072474"; transcript_id "TCONS_00176308"; exon_number "6"; oId "CUFF.32422.1"; class_code "u"; tss_id "TSS150872";
8	exon	42269286	42269487	+	gene_id "XLOC_072230"; transcript_id "TCONS_00179280"; exon_number "1"; oId "CUFF.44461.1"; class_code "u"; tss_id "TSS149381";
8	exon	42271992	42272025	+	gene_id "XLOC_072230"; transcript_id "TCONS_00179280"; exon_number "2"; oId "CUFF.44461.1"; class_code "u"; tss_id "TSS149381";
8	exon	65334824	65334873	+	gene_id "XLOC_072289"; transcript_id "TCONS_00179359"; exon_number "1"; oId "CUFF.44848.1"; class_code "u"; tss_id "TSS149821";
8	exon	65338181	65338336	+	gene_id "XLOC_072289"; transcript_id "TCONS_00179359"; exon_number "2"; oId "CUFF.44848.1"; class_code "u"; tss_id "TSS149821";
9	exon	22356682	22356702	+	gene_id "XLOC_074929"; transcript_id "TCONS_00181811"; exon_number "1"; oId "CUFF.33483.1"; class_code "u"; tss_id "TSS154648";
9	exon	22359615	22360198	+	gene_id "XLOC_074929"; transcript_id "TCONS_00181811"; exon_number "2"; oId "CUFF.33483.1"; class_code "u"; tss_id "TSS154648";
9	exon	42858388	42861133	+	gene_id "XLOC_074982"; transcript_id "TCONS_00181885"; exon_number "1"; oId "CUFF.33676.1"; class_code "u"; tss_id "TSS154960";
9	exon	42861944	42862046	+	gene_id "XLOC_074982"; transcript_id "TCONS_00181885"; exon_number "2"; oId "CUFF.33676.1"; class_code "u"; tss_id "TSS154960";
9	exon	89683266	89683620	-	gene_id "XLOC_075268"; transcript_id "TCONS_00182195"; exon_number "1"; oId "CUFF.33994.1"; class_code "u"; tss_id "TSS156558";
9	exon	89684633	89684653	-	gene_id "XLOC_075268"; transcript_id "TCONS_00182195"; exon_number "2"; oId "CUFF.33994.1"; class_code "u"; tss_id "TSS156558";
9	exon	89683266	89683620	-	gene_id "XLOC_075268"; transcript_id "TCONS_00182196"; exon_number "1"; oId "CUFF.33994.2"; class_code "u"; tss_id "TSS156559";
9	exon	89684869	89684934	-	gene_id "XLOC_075268"; transcript_id "TCONS_00182196"; exon_number "2"; oId "CUFF.33994.2"; class_code "u"; tss_id "TSS156559";
9	exon	104231445	104232201	-	gene_id "XLOC_075304"; transcript_id "TCONS_00182235"; exon_number "1"; oId "CUFF.34164.1"; class_code "u"; tss_id "TSS156689";
9	exon	104235237	104235440	-	gene_id "XLOC_075304"; transcript_id "TCONS_00182235"; exon_number "2"; oId "CUFF.34164.1"; class_code "u"; tss_id "TSS156689";
9	exon	63489475	63490199	-	gene_id "XLOC_075213"; transcript_id "TCONS_00184509"; exon_number "1"; oId "CUFF.46190.1"; class_code "u"; tss_id "TSS156241";
9	exon	63496491	63496754	-	gene_id "XLOC_075213"; transcript_id "TCONS_00184509"; exon_number "2"; oId "CUFF.46190.1"; class_code "u"; tss_id "TSS156241";
GJ059576.1	exon	976	1116	-	gene_id "XLOC_077148"; transcript_id "TCONS_00185019"; exon_number "1"; oId "CUFF.34255.1"; class_code "u"; tss_id "TSS158747";
GJ059576.1	exon	2446	2640	-	gene_id "XLOC_077148"; transcript_id "TCONS_00185019"; exon_number "2"; oId "CUFF.34255.1"; class_code "u"; tss_id "TSS158747";
GJ059749.1	exon	14277	15130	-	gene_id "XLOC_077164"; transcript_id "TCONS_00185037"; exon_number "1"; oId "CUFF.34261.1"; class_code "u"; tss_id "TSS158764";
GJ059749.1	exon	16343	16371	-	gene_id "XLOC_077164"; transcript_id "TCONS_00185037"; exon_number "2"; oId "CUFF.34261.1"; class_code "u"; tss_id "TSS158764";
X	exon	124114942	124115702	+	gene_id "XLOC_077545"; transcript_id "TCONS_00185487"; exon_number "1"; oId "CUFF.19581.1"; class_code "u"; tss_id "TSS160325";
X	exon	124120451	124120567	+	gene_id "XLOC_077545"; transcript_id "TCONS_00185487"; exon_number "2"; oId "CUFF.19581.1"; class_code "u"; tss_id "TSS160325";
X	exon	82279528	82279727	+	gene_id "XLOC_077437"; transcript_id "TCONS_00186312"; exon_number "1"; oId "CUFF.17541.2"; class_code "u"; tss_id "TSS159751";
X	exon	82281203	82281339	+	gene_id "XLOC_077437"; transcript_id "TCONS_00186312"; exon_number "2"; oId "CUFF.17541.2"; class_code "u"; tss_id "TSS159751";
X	exon	82282867	82283008	+	gene_id "XLOC_077437"; transcript_id "TCONS_00186312"; exon_number "3"; oId "CUFF.17541.2"; class_code "u"; tss_id "TSS159751";
X	exon	82286073	82286205	+	gene_id "XLOC_077437"; transcript_id "TCONS_00186312"; exon_number "4"; oId "CUFF.17541.2"; class_code "u"; tss_id "TSS159751";
X	exon	82287250	82294456	+	gene_id "XLOC_077437"; transcript_id "TCONS_00186312"; exon_number "5"; oId "CUFF.17541.2"; class_code "u"; tss_id "TSS159751";
X	exon	81969401	81969547	+	gene_id "XLOC_077436"; transcript_id "TCONS_00187131"; exon_number "1"; oId "CUFF.8446.1"; class_code "u"; tss_id "TSS159720";
X	exon	81991622	81991749	+	gene_id "XLOC_077436"; transcript_id "TCONS_00187131"; exon_number "2"; oId "CUFF.8446.1"; class_code "u"; tss_id "TSS159720";
X	exon	82011970	82012063	+	gene_id "XLOC_077436"; transcript_id "TCONS_00187131"; exon_number "3"; oId "CUFF.8446.1"; class_code "u"; tss_id "TSS159720";
X	exon	82021563	82022346	+	gene_id "XLOC_077436"; transcript_id "TCONS_00187131"; exon_number "4"; oId "CUFF.8446.1"; class_code "u"; tss_id "TSS159720";
X	exon	3142631	3142787	+	gene_id "XLOC_077265"; transcript_id "TCONS_00187252"; exon_number "1"; oId "CUFF.34331.1"; class_code "u"; tss_id "TSS158923";
X	exon	3146405	3146519	+	gene_id "XLOC_077265"; transcript_id "TCONS_00187252"; exon_number "2"; oId "CUFF.34331.1"; class_code "u"; tss_id "TSS158923";
X	exon	3149462	3149533	+	gene_id "XLOC_077265"; transcript_id "TCONS_00187252"; exon_number "3"; oId "CUFF.34331.1"; class_code "u"; tss_id "TSS158923";
X	exon	60565423	60565566	+	gene_id "XLOC_077407"; transcript_id "TCONS_00187381"; exon_number "1"; oId "CUFF.34811.2"; class_code "u"; tss_id "TSS159537";
X	exon	60566822	60566888	+	gene_id "XLOC_077407"; transcript_id "TCONS_00187381"; exon_number "2"; oId "CUFF.34811.2"; class_code "u"; tss_id "TSS159537";
X	exon	60592643	60593872	+	gene_id "XLOC_077407"; transcript_id "TCONS_00187381"; exon_number "3"; oId "CUFF.34811.2"; class_code "u"; tss_id "TSS159537";
X	exon	95869631	95869668	+	gene_id "XLOC_077499"; transcript_id "TCONS_00187496"; exon_number "1"; oId "CUFF.35160.1"; class_code "u"; tss_id "TSS160086";
X	exon	95871861	95872722	+	gene_id "XLOC_077499"; transcript_id "TCONS_00187496"; exon_number "2"; oId "CUFF.35160.1"; class_code "u"; tss_id "TSS160086";
X	exon	18095599	18098049	-	gene_id "XLOC_077636"; transcript_id "TCONS_00187644"; exon_number "1"; oId "CUFF.34449.1"; class_code "u"; tss_id "TSS160706";
X	exon	18099063	18099191	-	gene_id "XLOC_077636"; transcript_id "TCONS_00187644"; exon_number "2"; oId "CUFF.34449.1"; class_code "u"; tss_id "TSS160706";
X	exon	54767058	54767197	-	gene_id "XLOC_077712"; transcript_id "TCONS_00187734"; exon_number "1"; oId "CUFF.34737.1"; class_code "u"; tss_id "TSS161028";
X	exon	54767343	54768096	-	gene_id "XLOC_077712"; transcript_id "TCONS_00187734"; exon_number "2"; oId "CUFF.34737.1"; class_code "u"; tss_id "TSS161028";
X	exon	58570212	58570253	-	gene_id "XLOC_077728"; transcript_id "TCONS_00187750"; exon_number "1"; oId "CUFF.34792.1"; class_code "u"; tss_id "TSS161080";
X	exon	58572860	58573093	-	gene_id "XLOC_077728"; transcript_id "TCONS_00187750"; exon_number "2"; oId "CUFF.34792.1"; class_code "u"; tss_id "TSS161080";
X	exon	58598603	58598911	-	gene_id "XLOC_077728"; transcript_id "TCONS_00187750"; exon_number "3"; oId "CUFF.34792.1"; class_code "u"; tss_id "TSS161080";
X	exon	58572219	58573093	-	gene_id "XLOC_077728"; transcript_id "TCONS_00187751"; exon_number "1"; oId "CUFF.34792.2"; class_code "u"; tss_id "TSS161080";
X	exon	58598603	58598911	-	gene_id "XLOC_077728"; transcript_id "TCONS_00187751"; exon_number "2"; oId "CUFF.34792.2"; class_code "u"; tss_id "TSS161080";
X	exon	88403937	88405790	-	gene_id "XLOC_077795"; transcript_id "TCONS_00187831"; exon_number "1"; oId "CUFF.35032.1"; class_code "u"; tss_id "TSS161375";
X	exon	88408443	88408781	-	gene_id "XLOC_077795"; transcript_id "TCONS_00187831"; exon_number "2"; oId "CUFF.35032.1"; class_code "u"; tss_id "TSS161375";
X	exon	136732071	136732254	-	gene_id "XLOC_077892"; transcript_id "TCONS_00191289"; exon_number "1"; oId "CUFF.48270.1"; class_code "u"; tss_id "TSS161878";
X	exon	136753070	136753123	-	gene_id "XLOC_077892"; transcript_id "TCONS_00191289"; exon_number "2"; oId "CUFF.48270.1"; class_code "u"; tss_id "TSS161878";
Note:
seqname	Name of the chromosome or scaffold
feature -	Feature type name, e.g. Gene, Variation, Similarity
start	Start position of the feature, with sequence numbering starting at 1.
end	End position of the feature, with sequence numbering starting at 1.
strand	Defined as + (forward) or - (reverse).
attribute	A semicolon-separated list of tag-value pairs, providing additional information about each feature.
