# Supplementary material for: Identification and characterization of long intergenic noncoding RNAs in bovine mammary glands
Source: BMC Genomics. 2017 Jun 19;18:468. doi: 10.1186/s12864-017-3858-4 (PMC5477121; doi:10.1186/s12864-017-3858-4)
Supplement: Supplementary file 4 — List of identified lincRNAs located within known QTL regions. (XLSX 38 kb) [file 12864_2017_3858_MOESM4_ESM.xlsx]

## Sheet: sheet1
Additional file 4：List of identified lincRNAs located within known QTL regions
		QTL location on chromosomes
lincRNA	QTL	chromosome	Start	End
TCONS_00071212	Age at puberty QTL	19	61806709	62390766
TCONS_00071212	Arachidonic acid content QTL	19	61671067	62341372
TCONS_00071212	Atherogenic index QTL	19	61806709	62390766
TCONS_00181811	Average daily gain QTL	9	22019753	22993318
TCONS_00166626	Average daily gain QTL	7	93002992	93993941
TCONS_00130959	Birth index QTL	3	10462387	14321565
TCONS_00166626	Birth index QTL	7	91762948	101481295
TCONS_00167917	Birth index QTL	7	91762948	101481295
TCONS_00167918	Birth index QTL	7	91762948	101481295
TCONS_00167919	Birth index QTL	7	91762948	101481295
TCONS_00167380	Birth index QTL	7	91762948	101481295
TCONS_00027106	Birth index QTL	12	23991213	33037434
TCONS_00043633	Birth index QTL	15	77169139	79187295
TCONS_00063153	Birth index QTL	18	57949128	62221442
TCONS_00062734	Birth index QTL	18	13346768	57589121
TCONS_00062735	Birth index QTL	18	13346768	57589121
TCONS_00062834	Birth index QTL	18	13346768	57589121
TCONS_00062191	Birth index QTL	18	13346768	57589121
TCONS_00062927	Birth index QTL	18	13346768	57589121
TCONS_00060603	Birth index QTL	18	13346768	57589121
TCONS_00092967	Body weight (birth) QTL	21	5335492	15789785
TCONS_00092614	Body weight (birth) QTL	21	5335492	15789785
TCONS_00091285	Body weight (birth) QTL	21	5335492	15789785
TCONS_00092341	Body weight (birth) QTL	21	5335492	15789785
TCONS_00166626	Body weight (birth) QTL	7	93007435	93886136
TCONS_00032154	Body weight (birth) QTL	13	58043371	58988091
TCONS_00001769	Body weight (birth) QTL	1	5541350	102864215
TCONS_00003478	Body weight (birth) QTL	1	5541350	102864215
TCONS_00003479	Body weight (birth) QTL	1	5541350	102864215
TCONS_00000285	Body weight (birth) QTL	1	5541350	102864215
TCONS_00001769	Body weight (birth) QTL	1	5541350	131806615
TCONS_00003478	Body weight (birth) QTL	1	5541350	131806615
TCONS_00003479	Body weight (birth) QTL	1	5541350	131806615
TCONS_00000285	Body weight (birth) QTL	1	5541350	131806615
TCONS_00071212	Body weight (birth) QTL	19	61806709	62390766
TCONS_00166626	Body weight (mature) QTL	7	93007435	93886136
TCONS_00103620	Body weight (mature) QTL	23	5584369	32876929
TCONS_00103620	Body weight (mature) QTL	23	5025056	32876929
TCONS_00103620	Body weight (mature) QTL	23	5575235	32876929
TCONS_00135045	Body weight (weaning) QTL	3	117005567	121128372
TCONS_00159818	Body weight (weaning) QTL	6	92437426	95642056
TCONS_00176034	Body weight (weaning) QTL	8	56440073	61783946
TCONS_00055411	Body weight (weaning) QTL	17	70975160	74702234
TCONS_00071212	Body weight (weaning) QTL	19	58027567	63590115
TCONS_00103620	Body weight (weaning) QTL	23	7230705	9640744
TCONS_00130959	Body weight (weaning) QTL	3	20	55074485
TCONS_00133962	Body weight (weaning) QTL	3	20	55074485
TCONS_00134082	Body weight (weaning) QTL	3	20	55074485
TCONS_00131097	Body weight (weaning) QTL	3	20	55074485
TCONS_00166626	Body weight (weaning) QTL	7	93007435	93886136
TCONS_00062734	Body weight (weaning) QTL	18	23025804	23363031
TCONS_00062735	Body weight (weaning) QTL	18	23025804	23363031
TCONS_00126952	Body weight (weaning) QTL	29	37014709	37991973
TCONS_00071212	Body weight (weaning) QTL	19	61806709	62390766
TCONS_00001769	Body weight (weaning) QTL	1	5541350	98626222
TCONS_00003478	Body weight (weaning) QTL	1	5541350	98626222
TCONS_00003479	Body weight (weaning) QTL	1	5541350	98626222
TCONS_00001769	Body weight (weaning) QTL	1	5541350	148351790
TCONS_00003478	Body weight (weaning) QTL	1	5541350	148351790
TCONS_00003479	Body weight (weaning) QTL	1	5541350	148351790
TCONS_00000285	Body weight (weaning) QTL	1	5541350	148351790
TCONS_00001769	Body weight (yearling) QTL	1	71023597	112769407
TCONS_00003478	Body weight (yearling) QTL	1	71023597	112769407
TCONS_00003479	Body weight (yearling) QTL	1	71023597	112769407
TCONS_00000285	Body weight (yearling) QTL	1	71023597	112769407
TCONS_00157597	Body weight (yearling) QTL	6	20	44020250
TCONS_00159637	Body weight (yearling) QTL	6	20	44020250
TCONS_00158814	Body weight (yearling) QTL	6	20	44020250
TCONS_00166626	Body weight (yearling) QTL	7	93007435	93886136
TCONS_00001769	Body weight (yearling) QTL	1	5541350	98626222
TCONS_00003478	Body weight (yearling) QTL	1	5541350	98626222
TCONS_00003479	Body weight (yearling) QTL	1	5541350	98626222
TCONS_00001769	Body weight (yearling) QTL	1	5541350	119579321
TCONS_00003478	Body weight (yearling) QTL	1	5541350	119579321
TCONS_00003479	Body weight (yearling) QTL	1	5541350	119579321
TCONS_00000285	Body weight (yearling) QTL	1	5541350	119579321
TCONS_00001769	Body weight (yearling) QTL	1	5541350	132112112
TCONS_00003478	Body weight (yearling) QTL	1	5541350	132112112
TCONS_00003479	Body weight (yearling) QTL	1	5541350	132112112
TCONS_00000285	Body weight (yearling) QTL	1	5541350	132112112
TCONS_00001769	Body weight (yearling) QTL	1	5541350	134030824
TCONS_00003478	Body weight (yearling) QTL	1	5541350	134030824
TCONS_00003479	Body weight (yearling) QTL	1	5541350	134030824
TCONS_00000285	Body weight (yearling) QTL	1	5541350	134030824
TCONS_00001769	Body weight (yearling) QTL	1	5541350	136079172
TCONS_00003478	Body weight (yearling) QTL	1	5541350	136079172
TCONS_00003479	Body weight (yearling) QTL	1	5541350	136079172
TCONS_00000285	Body weight (yearling) QTL	1	5541350	136079172
TCONS_00001769	Body weight (yearling) QTL	1	5541350	119725980
TCONS_00003478	Body weight (yearling) QTL	1	5541350	119725980
TCONS_00003479	Body weight (yearling) QTL	1	5541350	119725980
TCONS_00000285	Body weight (yearling) QTL	1	5541350	119725980
TCONS_00001769	Body weight (yearling) QTL	1	5541350	142172775
TCONS_00003478	Body weight (yearling) QTL	1	5541350	142172775
TCONS_00003479	Body weight (yearling) QTL	1	5541350	142172775
TCONS_00000285	Body weight (yearling) QTL	1	5541350	142172775
TCONS_00001769	Body weight (yearling) QTL	1	5541350	119749435
TCONS_00003478	Body weight (yearling) QTL	1	5541350	119749435
TCONS_00003479	Body weight (yearling) QTL	1	5541350	119749435
TCONS_00000285	Body weight (yearling) QTL	1	5541350	119749435
TCONS_00001769	Body weight (yearling) QTL	1	5541350	143136829
TCONS_00003478	Body weight (yearling) QTL	1	5541350	143136829
TCONS_00003479	Body weight (yearling) QTL	1	5541350	143136829
TCONS_00000285	Body weight (yearling) QTL	1	5541350	143136829
TCONS_00001769	Body weight (yearling) QTL	1	5541350	109573256
TCONS_00003478	Body weight (yearling) QTL	1	5541350	109573256
TCONS_00003479	Body weight (yearling) QTL	1	5541350	109573256
TCONS_00000285	Body weight (yearling) QTL	1	5541350	109573256
TCONS_00001769	Body weight (yearling) QTL	1	5541350	126199442
TCONS_00003478	Body weight (yearling) QTL	1	5541350	126199442
TCONS_00003479	Body weight (yearling) QTL	1	5541350	126199442
TCONS_00000285	Body weight (yearling) QTL	1	5541350	126199442
TCONS_00001769	Body weight (yearling) QTL	1	5541350	119226761
TCONS_00003478	Body weight (yearling) QTL	1	5541350	119226761
TCONS_00003479	Body weight (yearling) QTL	1	5541350	119226761
TCONS_00000285	Body weight (yearling) QTL	1	5541350	119226761
TCONS_00001769	Body weight (yearling) QTL	1	5541350	79143300
TCONS_00001769	Body weight (yearling) QTL	1	5541350	147551011
TCONS_00003478	Body weight (yearling) QTL	1	5541350	147551011
TCONS_00003479	Body weight (yearling) QTL	1	5541350	147551011
TCONS_00000285	Body weight (yearling) QTL	1	5541350	147551011
TCONS_00001769	Body weight (yearling) QTL	1	5541350	80103971
TCONS_00003478	Body weight (yearling) QTL	1	5541350	80103971
TCONS_00003479	Body weight (yearling) QTL	1	5541350	80103971
TCONS_00001769	Body weight (yearling) QTL	1	5541350	119190972
TCONS_00003478	Body weight (yearling) QTL	1	5541350	119190972
TCONS_00003479	Body weight (yearling) QTL	1	5541350	119190972
TCONS_00000285	Body weight (yearling) QTL	1	5541350	119190972
TCONS_00001769	Body weight (yearling) QTL	1	5541350	113745996
TCONS_00003478	Body weight (yearling) QTL	1	5541350	113745996
TCONS_00003479	Body weight (yearling) QTL	1	5541350	113745996
TCONS_00000285	Body weight (yearling) QTL	1	5541350	113745996
TCONS_00001769	Body weight (yearling) QTL	1	5541350	117722977
TCONS_00003478	Body weight (yearling) QTL	1	5541350	117722977
TCONS_00003479	Body weight (yearling) QTL	1	5541350	117722977
TCONS_00000285	Body weight (yearling) QTL	1	5541350	117722977
TCONS_00001769	Body weight (yearling) QTL	1	5541350	119062922
TCONS_00003478	Body weight (yearling) QTL	1	5541350	119062922
TCONS_00003479	Body weight (yearling) QTL	1	5541350	119062922
TCONS_00000285	Body weight (yearling) QTL	1	5541350	119062922
TCONS_00001769	Body weight (yearling) QTL	1	5541350	119128553
TCONS_00003478	Body weight (yearling) QTL	1	5541350	119128553
TCONS_00003479	Body weight (yearling) QTL	1	5541350	119128553
TCONS_00000285	Body weight (yearling) QTL	1	5541350	119128553
TCONS_00001769	Body weight (yearling) QTL	1	5541350	119106846
TCONS_00003478	Body weight (yearling) QTL	1	5541350	119106846
TCONS_00003479	Body weight (yearling) QTL	1	5541350	119106846
TCONS_00000285	Body weight (yearling) QTL	1	5541350	119106846
TCONS_00001769	Body weight (yearling) QTL	1	5541350	92171369
TCONS_00003478	Body weight (yearling) QTL	1	5541350	92171369
TCONS_00003479	Body weight (yearling) QTL	1	5541350	92171369
TCONS_00001769	Body weight (yearling) QTL	1	5541350	98602430
TCONS_00003478	Body weight (yearling) QTL	1	5541350	98602430
TCONS_00003479	Body weight (yearling) QTL	1	5541350	98602430
TCONS_00001769	Body weight (yearling) QTL	1	5541350	98702264
TCONS_00003478	Body weight (yearling) QTL	1	5541350	98702264
TCONS_00003479	Body weight (yearling) QTL	1	5541350	98702264
TCONS_00001769	Body weight (yearling) QTL	1	5541350	129305286
TCONS_00003478	Body weight (yearling) QTL	1	5541350	129305286
TCONS_00003479	Body weight (yearling) QTL	1	5541350	129305286
TCONS_00000285	Body weight (yearling) QTL	1	5541350	129305286
TCONS_00001769	Body weight (yearling) QTL	1	5541350	129339888
TCONS_00003478	Body weight (yearling) QTL	1	5541350	129339888
TCONS_00003479	Body weight (yearling) QTL	1	5541350	129339888
TCONS_00000285	Body weight (yearling) QTL	1	5541350	129339888
TCONS_00001769	Body weight (yearling) QTL	1	5541350	128320921
TCONS_00003478	Body weight (yearling) QTL	1	5541350	128320921
TCONS_00003479	Body weight (yearling) QTL	1	5541350	128320921
TCONS_00000285	Body weight (yearling) QTL	1	5541350	128320921
TCONS_00001769	Body weight (yearling) QTL	1	5541350	119544498
TCONS_00003478	Body weight (yearling) QTL	1	5541350	119544498
TCONS_00003479	Body weight (yearling) QTL	1	5541350	119544498
TCONS_00000285	Body weight (yearling) QTL	1	5541350	119544498
TCONS_00001769	Body weight (yearling) QTL	1	5541350	126606821
TCONS_00003478	Body weight (yearling) QTL	1	5541350	126606821
TCONS_00003479	Body weight (yearling) QTL	1	5541350	126606821
TCONS_00000285	Body weight (yearling) QTL	1	5541350	126606821
TCONS_00001769	Body weight (yearling) QTL	1	5541350	133958930
TCONS_00003478	Body weight (yearling) QTL	1	5541350	133958930
TCONS_00003479	Body weight (yearling) QTL	1	5541350	133958930
TCONS_00000285	Body weight (yearling) QTL	1	5541350	133958930
TCONS_00001769	Body weight (yearling) QTL	1	5541350	134069581
TCONS_00003478	Body weight (yearling) QTL	1	5541350	134069581
TCONS_00003479	Body weight (yearling) QTL	1	5541350	134069581
TCONS_00000285	Body weight (yearling) QTL	1	5541350	134069581
TCONS_00001769	Body weight (yearling) QTL	1	5541350	148351790
TCONS_00003478	Body weight (yearling) QTL	1	5541350	148351790
TCONS_00003479	Body weight (yearling) QTL	1	5541350	148351790
TCONS_00000285	Body weight (yearling) QTL	1	5541350	148351790
TCONS_00071212	Body weight (yearling) QTL	19	61806709	62390766
TCONS_00071212	Body weight gain QTL	19	61806709	62390766
TCONS_00001769	Body weight gain QTL	1	5541350	132696716
TCONS_00003478	Body weight gain QTL	1	5541350	132696716
TCONS_00003479	Body weight gain QTL	1	5541350	132696716
TCONS_00000285	Body weight gain QTL	1	5541350	132696716
TCONS_00001769	Body weight gain QTL	1	5541350	147812250
TCONS_00003478	Body weight gain QTL	1	5541350	147812250
TCONS_00003479	Body weight gain QTL	1	5541350	147812250
TCONS_00000285	Body weight gain QTL	1	5541350	147812250
TCONS_00001769	Body weight gain QTL	1	5541350	144314268
TCONS_00003478	Body weight gain QTL	1	5541350	144314268
TCONS_00003479	Body weight gain QTL	1	5541350	144314268
TCONS_00000285	Body weight gain QTL	1	5541350	144314268
TCONS_00001769	Body weight gain QTL	1	5541350	134892819
TCONS_00003478	Body weight gain QTL	1	5541350	134892819
TCONS_00003479	Body weight gain QTL	1	5541350	134892819
TCONS_00000285	Body weight gain QTL	1	5541350	134892819
TCONS_00001769	Body weight gain QTL	1	5541350	148057870
TCONS_00003478	Body weight gain QTL	1	5541350	148057870
TCONS_00003479	Body weight gain QTL	1	5541350	148057870
TCONS_00000285	Body weight gain QTL	1	5541350	148057870
TCONS_00001769	Body weight gain QTL	1	5541350	109431453
TCONS_00003478	Body weight gain QTL	1	5541350	109431453
TCONS_00003479	Body weight gain QTL	1	5541350	109431453
TCONS_00000285	Body weight gain QTL	1	5541350	109431453
TCONS_00001769	Body weight gain QTL	1	5541350	98626222
TCONS_00003478	Body weight gain QTL	1	5541350	98626222
TCONS_00003479	Body weight gain QTL	1	5541350	98626222
TCONS_00001769	Body weight gain QTL	1	5541350	119226761
TCONS_00003478	Body weight gain QTL	1	5541350	119226761
TCONS_00003479	Body weight gain QTL	1	5541350	119226761
TCONS_00000285	Body weight gain QTL	1	5541350	119226761
TCONS_00001769	Body weight gain QTL	1	5541350	115022228
TCONS_00003478	Body weight gain QTL	1	5541350	115022228
TCONS_00003479	Body weight gain QTL	1	5541350	115022228
TCONS_00000285	Body weight gain QTL	1	5541350	115022228
TCONS_00001769	Body weight gain QTL	1	5541350	147551011
TCONS_00003478	Body weight gain QTL	1	5541350	147551011
TCONS_00003479	Body weight gain QTL	1	5541350	147551011
TCONS_00000285	Body weight gain QTL	1	5541350	147551011
TCONS_00001769	Body weight gain QTL	1	5541350	119579321
TCONS_00003478	Body weight gain QTL	1	5541350	119579321
TCONS_00003479	Body weight gain QTL	1	5541350	119579321
TCONS_00000285	Body weight gain QTL	1	5541350	119579321
TCONS_00001769	Body weight gain QTL	1	5541350	119190972
TCONS_00003478	Body weight gain QTL	1	5541350	119190972
TCONS_00003479	Body weight gain QTL	1	5541350	119190972
TCONS_00000285	Body weight gain QTL	1	5541350	119190972
TCONS_00001769	Body weight gain QTL	1	5541350	119062922
TCONS_00003478	Body weight gain QTL	1	5541350	119062922
TCONS_00003479	Body weight gain QTL	1	5541350	119062922
TCONS_00000285	Body weight gain QTL	1	5541350	119062922
TCONS_00001769	Body weight gain QTL	1	5541350	119128553
TCONS_00003478	Body weight gain QTL	1	5541350	119128553
TCONS_00003479	Body weight gain QTL	1	5541350	119128553
TCONS_00000285	Body weight gain QTL	1	5541350	119128553
TCONS_00001769	Body weight gain QTL	1	5541350	119106846
TCONS_00003478	Body weight gain QTL	1	5541350	119106846
TCONS_00003479	Body weight gain QTL	1	5541350	119106846
TCONS_00000285	Body weight gain QTL	1	5541350	119106846
TCONS_00001769	Body weight gain QTL	1	5541350	92171369
TCONS_00003478	Body weight gain QTL	1	5541350	92171369
TCONS_00003479	Body weight gain QTL	1	5541350	92171369
TCONS_00001769	Body weight gain QTL	1	5541350	102864215
TCONS_00003478	Body weight gain QTL	1	5541350	102864215
TCONS_00003479	Body weight gain QTL	1	5541350	102864215
TCONS_00000285	Body weight gain QTL	1	5541350	102864215
TCONS_00001769	Body weight gain QTL	1	5541350	147978317
TCONS_00003478	Body weight gain QTL	1	5541350	147978317
TCONS_00003479	Body weight gain QTL	1	5541350	147978317
TCONS_00000285	Body weight gain QTL	1	5541350	147978317
TCONS_00001769	Body weight gain QTL	1	5541350	138993105
TCONS_00003478	Body weight gain QTL	1	5541350	138993105
TCONS_00003479	Body weight gain QTL	1	5541350	138993105
TCONS_00000285	Body weight gain QTL	1	5541350	138993105
TCONS_00001769	Body weight gain QTL	1	5541350	109410526
TCONS_00003478	Body weight gain QTL	1	5541350	109410526
TCONS_00003479	Body weight gain QTL	1	5541350	109410526
TCONS_00000285	Body weight gain QTL	1	5541350	109410526
TCONS_00001769	Body weight gain QTL	1	5541350	86029462
TCONS_00003478	Body weight gain QTL	1	5541350	86029462
TCONS_00003479	Body weight gain QTL	1	5541350	86029462
TCONS_00001769	Body weight gain QTL	1	5541350	129305286
TCONS_00003478	Body weight gain QTL	1	5541350	129305286
TCONS_00003479	Body weight gain QTL	1	5541350	129305286
TCONS_00000285	Body weight gain QTL	1	5541350	129305286
TCONS_00001769	Body weight gain QTL	1	5541350	129339888
TCONS_00003478	Body weight gain QTL	1	5541350	129339888
TCONS_00003479	Body weight gain QTL	1	5541350	129339888
TCONS_00000285	Body weight gain QTL	1	5541350	129339888
TCONS_00001769	Body weight gain QTL	1	5541350	119544498
TCONS_00003478	Body weight gain QTL	1	5541350	119544498
TCONS_00003479	Body weight gain QTL	1	5541350	119544498
TCONS_00000285	Body weight gain QTL	1	5541350	119544498
TCONS_00001769	Body weight gain QTL	1	5541350	122606060
TCONS_00003478	Body weight gain QTL	1	5541350	122606060
TCONS_00003479	Body weight gain QTL	1	5541350	122606060
TCONS_00000285	Body weight gain QTL	1	5541350	122606060
TCONS_00001769	Body weight gain QTL	1	5541350	122500902
TCONS_00003478	Body weight gain QTL	1	5541350	122500902
TCONS_00003479	Body weight gain QTL	1	5541350	122500902
TCONS_00000285	Body weight gain QTL	1	5541350	122500902
TCONS_00001769	Body weight gain QTL	1	5541350	133958930
TCONS_00003478	Body weight gain QTL	1	5541350	133958930
TCONS_00003479	Body weight gain QTL	1	5541350	133958930
TCONS_00000285	Body weight gain QTL	1	5541350	133958930
TCONS_00001769	Body weight gain QTL	1	5541350	134069581
TCONS_00003478	Body weight gain QTL	1	5541350	134069581
TCONS_00003479	Body weight gain QTL	1	5541350	134069581
TCONS_00000285	Body weight gain QTL	1	5541350	134069581
TCONS_00001769	Body weight gain QTL	1	5541350	149852860
TCONS_00003478	Body weight gain QTL	1	5541350	149852860
TCONS_00003479	Body weight gain QTL	1	5541350	149852860
TCONS_00000285	Body weight gain QTL	1	5541350	149852860
TCONS_00001769	Body weight gain QTL	1	5541350	148351790
TCONS_00003478	Body weight gain QTL	1	5541350	148351790
TCONS_00003479	Body weight gain QTL	1	5541350	148351790
TCONS_00000285	Body weight gain QTL	1	5541350	148351790
TCONS_00001769	Body weight gain QTL	1	5541350	146587698
TCONS_00003478	Body weight gain QTL	1	5541350	146587698
TCONS_00003479	Body weight gain QTL	1	5541350	146587698
TCONS_00000285	Body weight gain QTL	1	5541350	146587698
TCONS_00103620	Body weight gain QTL	23	2612953	32876929
TCONS_00103620	Body weight gain QTL	23	1912617	32876929
TCONS_00103620	Body weight gain QTL	23	1938950	32876929
TCONS_00103620	Body weight gain QTL	23	3664414	32876929
TCONS_00103620	Body weight gain QTL	23	3581562	32876929
TCONS_00166626	Body weight QTL	7	93002992	93993941
TCONS_00001769	Body weight QTL	1	5541350	100800848
TCONS_00003478	Body weight QTL	1	5541350	100800848
TCONS_00003479	Body weight QTL	1	5541350	100800848
TCONS_00071212	Body weight QTL	19	61806709	62390766
TCONS_00174142	C22:1 fatty acid content QTL	8	29023325	29977696
TCONS_00174720	C22:1 fatty acid content QTL	8	29023325	29977696
TCONS_00092967	C22:1 fatty acid content QTL	21	10042947	10987401
TCONS_00092614	C22:1 fatty acid content QTL	21	10042947	10987401
TCONS_00130959	Calf size QTL	3	10462387	14321565
TCONS_00134859	Calf size QTL	3	84669155	102513835
TCONS_00134882	Calf size QTL	3	84669155	102513835
TCONS_00133241	Calf size QTL	3	84669155	102513835
TCONS_00166626	Calf size QTL	7	91762948	101481295
TCONS_00167917	Calf size QTL	7	91762948	101481295
TCONS_00167918	Calf size QTL	7	91762948	101481295
TCONS_00167919	Calf size QTL	7	91762948	101481295
TCONS_00167380	Calf size QTL	7	91762948	101481295
TCONS_00027106	Calf size QTL	12	23991213	33037434
TCONS_00073314	Calf size QTL	19	25837047	41372598
TCONS_00078723	Calf size QTL	19	25837047	41372598
TCONS_00078053	Calf size QTL	19	25837047	41372598
TCONS_00093125	Calf size QTL	21	43208119	47117318
TCONS_00181885	Calf size QTL	9	42574267	46351157
TCONS_00032154	Calf size QTL	13	56833592	59561875
TCONS_00032154	Calf size QTL	13	55613243	60468277
TCONS_00181811	Calving ease (maternal) QTL	9	21896689	24676123
TCONS_00049482	Calving ease (maternal) QTL	16	47172573	47608664
TCONS_00113016	Calving ease (maternal) QTL	25	34701748	39983243
TCONS_00113017	Calving ease (maternal) QTL	25	34701748	39983243
TCONS_00127693	Calving ease (maternal) QTL	29	48745169	48959603
TCONS_00042053	Calving ease QTL	15	44997531	46675064
TCONS_00063153	Calving ease QTL	18	60225621	60993719
TCONS_00068290	Calving ease QTL	18	64164125	65604707
TCONS_00130959	Calving ease QTL	3	10462387	14321565
TCONS_00134859	Calving ease QTL	3	84669155	102513835
TCONS_00134882	Calving ease QTL	3	84669155	102513835
TCONS_00133241	Calving ease QTL	3	84669155	102513835
TCONS_00142898	Calving ease QTL	4	41610894	47137606
TCONS_00182195	Calving ease QTL	9	88955721	98245564
TCONS_00182196	Calving ease QTL	9	88955721	98245564
TCONS_00027106	Calving ease QTL	12	23991213	33037434
TCONS_00073314	Calving ease QTL	19	25837047	41372598
TCONS_00078723	Calving ease QTL	19	25837047	41372598
TCONS_00078053	Calving ease QTL	19	25837047	41372598
TCONS_00166626	Calving ease QTL	7	93007435	93886136
TCONS_00179280	Calving ease QTL	8	42018516	42969739
TCONS_00054678	Calving ease QTL	17	55046617	55980423
TCONS_00078723	Calving ease QTL	19	35003592	35965938
TCONS_00146492	Calving ease QTL	4	85605410	86324014
TCONS_00143037	Calving ease QTL	4	85605410	86324014
TCONS_00043633	Calving ease QTL	15	77451913	78966608
TCONS_00078053	Calving ease QTL	19	37817322	41540643
TCONS_00110875	Calving ease QTL	25	27454679	30183716
TCONS_00134859	Calving index QTL	3	84669155	102513835
TCONS_00134882	Calving index QTL	3	84669155	102513835
TCONS_00133241	Calving index QTL	3	84669155	102513835
TCONS_00182195	Calving index QTL	9	88955721	98245564
TCONS_00182196	Calving index QTL	9	88955721	98245564
TCONS_00073314	Calving index QTL	19	25837047	41372598
TCONS_00078723	Calving index QTL	19	25837047	41372598
TCONS_00078053	Calving index QTL	19	25837047	41372598
TCONS_00182195	Calving index QTL	9	86577283	90365450
TCONS_00182196	Calving index QTL	9	86577283	90365450
TCONS_00166626	Carcass weight QTL	7	93007435	93886136
TCONS_00071212	Clinical mastitis QTL	19	61806709	62390766
TCONS_00156517	Cold tolerance QTL	5	10027908	10999214
TCONS_00167811	Cold tolerance QTL	7	17086793	88971675
TCONS_00167317	Cold tolerance QTL	7	17086793	88971675
TCONS_00181811	Cold tolerance QTL	9	22059097	22961361
TCONS_00103620	Docosatetraenoic acid content QTL	23	7073340	7970738
TCONS_00071212	Duration of exploration during novel object test QTL	19	61806709	62390766
TCONS_00071212	Duration of inactivity during novel object test QTL	19	61806709	62390766
TCONS_00071212	Duration of inactivity during open field test QTL	19	61806709	62390766
TCONS_00181811	Feed efficiency QTL	9	22019753	22993318
TCONS_00131097	Fertility index QTL	3	32891184	33888417
TCONS_00089410	Heifer pregnancy QTL	20	70025926	70986977
TCONS_00008205	Infectious bovine keratoconjunctivitis susceptibility QTL	10	36024341	36978160
TCONS_00010333	Infectious bovine keratoconjunctivitis susceptibility QTL	10	36024341	36978160
TCONS_00108290	Interval to first estrus after calving QTL	24	9258332	10558420
TCONS_00073314	Intramuscular fat QTL	19	28738511	46968644
TCONS_00078723	Intramuscular fat QTL	19	28738511	46968644
TCONS_00078053	Intramuscular fat QTL	19	28738511	46968644
TCONS_00073506	Intramuscular fat QTL	19	28738511	46968644
TCONS_00166626	Iron content QTL	7	93007435	93886136
TCONS_00131097	Lean meat yield QTL	3	31390885	33498488
TCONS_00091285	Lignoceric acid content QTL	21	14000867	14915708
TCONS_00092341	Lignoceric acid content QTL	21	14000867	14915708
TCONS_00143249	Lignoceric acid content QTL	4	24027115	24992654
TCONS_00166626	Longissimus muscle area QTL	7	93007435	93886136
TCONS_00049291	Longissimus muscle area QTL	16	74003832	74999809
TCONS_00048561	Longissimus muscle area QTL	16	74003832	74999809
TCONS_00048047	Longissimus muscle area QTL	16	74003832	74999809
TCONS_00048562	Longissimus muscle area QTL	16	74003832	74999809
TCONS_00062834	M. paratuberculosis susceptibility QTL	18	46178647	52998234
TCONS_00062191	M. paratuberculosis susceptibility QTL	18	46178647	52998234
TCONS_00062927	M. paratuberculosis susceptibility QTL	18	46178647	52998234
TCONS_00060603	M. paratuberculosis susceptibility QTL	18	46178647	52998234
TCONS_00111532	Marbling score QTL	25	2252680	2891421
TCONS_00110814	Marbling score QTL	25	2252680	2891421
TCONS_00035844	Marbling score QTL	13	72027150	72999296
TCONS_00062834	Marbling score QTL	18	46033080	46994322
TCONS_00127252	Margaric acid content QTL	29	18046673	47449338
TCONS_00126952	Margaric acid content QTL	29	18046673	47449338
TCONS_00129955	Margaric acid content QTL	29	18046673	47449338
TCONS_00001769	Maturity rate QTL	1	5541350	153050639
TCONS_00003478	Maturity rate QTL	1	5541350	153050639
TCONS_00003479	Maturity rate QTL	1	5541350	153050639
TCONS_00000285	Maturity rate QTL	1	5541350	153050639
TCONS_00001769	Maturity rate QTL	1	5541350	153056671
TCONS_00003478	Maturity rate QTL	1	5541350	153056671
TCONS_00003479	Maturity rate QTL	1	5541350	153056671
TCONS_00000285	Maturity rate QTL	1	5541350	153056671
TCONS_00001769	Maturity rate QTL	1	5541350	119188111
TCONS_00003478	Maturity rate QTL	1	5541350	119188111
TCONS_00003479	Maturity rate QTL	1	5541350	119188111
TCONS_00000285	Maturity rate QTL	1	5541350	119188111
TCONS_00001769	Maturity rate QTL	1	5541350	157395825
TCONS_00003478	Maturity rate QTL	1	5541350	157395825
TCONS_00003479	Maturity rate QTL	1	5541350	157395825
TCONS_00000285	Maturity rate QTL	1	5541350	157395825
TCONS_00000811	Maturity rate QTL	1	5541350	157395825
TCONS_00001405	Maturity rate QTL	1	5541350	157395825
TCONS_00011029	Maturity rate QTL	10	13663941	14270483
TCONS_00103620	Maturity rate QTL	23	5584369	32876929
TCONS_00103620	Maturity rate QTL	23	3588300	32876929
TCONS_00103620	Maturity rate QTL	23	3589456	32876929
TCONS_00175632	Milk butyric acid percentage QTL	8	50626573	56283438
TCONS_00078723	Milk butyric acid percentage QTL	19	32508700	60416485
TCONS_00078053	Milk butyric acid percentage QTL	19	32508700	60416485
TCONS_00073506	Milk butyric acid percentage QTL	19	32508700	60416485
TCONS_00073616	Milk butyric acid percentage QTL	19	32508700	60416485
TCONS_00032154	Milk capric acid percentage QTL	13	49700244	71507439
TCONS_00078723	Milk capric acid percentage QTL	19	32508700	60416485
TCONS_00078053	Milk capric acid percentage QTL	19	32508700	60416485
TCONS_00073506	Milk capric acid percentage QTL	19	32508700	60416485
TCONS_00073616	Milk capric acid percentage QTL	19	32508700	60416485
TCONS_00117297	Milk capric acid percentage QTL	26	3006550	41086362
TCONS_00118195	Milk capric acid percentage QTL	26	3006550	41086362
TCONS_00151103	Milk capric acid percentage QTL	5	90232004	101820443
TCONS_00032154	Milk capric acid percentage QTL	13	41702235	68468981
TCONS_00078053	Milk capric acid percentage QTL	19	36754043	61016756
TCONS_00073506	Milk capric acid percentage QTL	19	36754043	61016756
TCONS_00073616	Milk capric acid percentage QTL	19	36754043	61016756
TCONS_00117297	Milk capric acid percentage QTL	26	1419676	38996499
TCONS_00118195	Milk capric acid percentage QTL	26	1419676	38996499
TCONS_00032154	Milk caproic acid percentage QTL	13	49700244	71507439
TCONS_00151103	Milk caproic acid percentage QTL	5	90232004	101820443
TCONS_00032154	Milk caproic acid percentage QTL	13	41702235	68468981
TCONS_00103620	Milk caproic acid percentage QTL	23	5232656	37212876
TCONS_00032154	Milk caprylic acid percentage QTL	13	49700244	71507439
TCONS_00078723	Milk caprylic acid percentage QTL	19	32508700	60416485
TCONS_00078053	Milk caprylic acid percentage QTL	19	32508700	60416485
TCONS_00073506	Milk caprylic acid percentage QTL	19	32508700	60416485
TCONS_00073616	Milk caprylic acid percentage QTL	19	32508700	60416485
TCONS_00151103	Milk caprylic acid percentage QTL	5	90232004	101820443
TCONS_00032154	Milk caprylic acid percentage QTL	13	41702235	68468981
TCONS_00078053	Milk caprylic acid percentage QTL	19	36754043	61016756
TCONS_00073506	Milk caprylic acid percentage QTL	19	36754043	61016756
TCONS_00073616	Milk caprylic acid percentage QTL	19	36754043	61016756
TCONS_00078723	Milk conjugated linoleic acid percentage QTL	19	32508700	60416485
TCONS_00078053	Milk conjugated linoleic acid percentage QTL	19	32508700	60416485
TCONS_00073506	Milk conjugated linoleic acid percentage QTL	19	32508700	60416485
TCONS_00073616	Milk conjugated linoleic acid percentage QTL	19	32508700	60416485
TCONS_00167522	Milk decenoic acid percentage QTL	7	13545331	26286219
TCONS_00027168	Milk decenoic acid percentage QTL	12	52262351	60510510
TCONS_00062734	Milk decenoic acid percentage QTL	18	15093464	29788386
TCONS_00062735	Milk decenoic acid percentage QTL	18	15093464	29788386
TCONS_00098463	Milk decenoic acid percentage QTL	22	8962725	41988458
TCONS_00098464	Milk decenoic acid percentage QTL	22	8962725	41988458
TCONS_00117297	Milk decenoic acid percentage QTL	26	3006550	41086362
TCONS_00118195	Milk decenoic acid percentage QTL	26	3006550	41086362
TCONS_00151103	Milk decenoic acid percentage QTL	5	90232004	101820443
TCONS_00011383	Milk decenoic acid percentage QTL	10	84039652	88306511
TCONS_00117297	Milk decenoic acid percentage QTL	26	1419676	38996499
TCONS_00118195	Milk decenoic acid percentage QTL	26	1419676	38996499
TCONS_00103620	Milk iron content QTL	23	1199312	32876929
TCONS_00103620	Milk iron content QTL	23	1233375	32876929
TCONS_00103620	Milk iron content QTL	23	1245491	32876929
TCONS_00001769	Milk iron content QTL	1	5541350	138194984
TCONS_00003478	Milk iron content QTL	1	5541350	138194984
TCONS_00003479	Milk iron content QTL	1	5541350	138194984
TCONS_00000285	Milk iron content QTL	1	5541350	138194984
TCONS_00071212	Milk iron content QTL	19	61806709	62390766
TCONS_00001769	Milk iron content QTL	1	5541350	139139317
TCONS_00003478	Milk iron content QTL	1	5541350	139139317
TCONS_00003479	Milk iron content QTL	1	5541350	139139317
TCONS_00000285	Milk iron content QTL	1	5541350	139139317
TCONS_00001769	Milk iron content QTL	1	5541350	139090933
TCONS_00003478	Milk iron content QTL	1	5541350	139090933
TCONS_00003479	Milk iron content QTL	1	5541350	139090933
TCONS_00000285	Milk iron content QTL	1	5541350	139090933
TCONS_00001769	Milk iron content QTL	1	5541350	143517315
TCONS_00003478	Milk iron content QTL	1	5541350	143517315
TCONS_00003479	Milk iron content QTL	1	5541350	143517315
TCONS_00000285	Milk iron content QTL	1	5541350	143517315
TCONS_00001769	Milk iron content QTL	1	5541350	143536644
TCONS_00003478	Milk iron content QTL	1	5541350	143536644
TCONS_00003479	Milk iron content QTL	1	5541350	143536644
TCONS_00000285	Milk iron content QTL	1	5541350	143536644
TCONS_00001769	Milk iron content QTL	1	5541350	143550421
TCONS_00003478	Milk iron content QTL	1	5541350	143550421
TCONS_00003479	Milk iron content QTL	1	5541350	143550421
TCONS_00000285	Milk iron content QTL	1	5541350	143550421
TCONS_00158814	Milk kappa-casein content QTL	6	18046673	47449338
TCONS_00078723	Milk lauric acid percentage QTL	19	32508700	60416485
TCONS_00078053	Milk lauric acid percentage QTL	19	32508700	60416485
TCONS_00073506	Milk lauric acid percentage QTL	19	32508700	60416485
TCONS_00073616	Milk lauric acid percentage QTL	19	32508700	60416485
TCONS_00078053	Milk lauric acid percentage QTL	19	36754043	61016756
TCONS_00073506	Milk lauric acid percentage QTL	19	36754043	61016756
TCONS_00073616	Milk lauric acid percentage QTL	19	36754043	61016756
TCONS_00167522	Milk lauroleic acid percentage QTL	7	13545331	26286219
TCONS_00175632	Milk lauroleic acid percentage QTL	8	50626573	56283438
TCONS_00062734	Milk lauroleic acid percentage QTL	18	15093464	29788386
TCONS_00062735	Milk lauroleic acid percentage QTL	18	15093464	29788386
TCONS_00117297	Milk lauroleic acid percentage QTL	26	3006550	41086362
TCONS_00118195	Milk lauroleic acid percentage QTL	26	3006550	41086362
TCONS_00117297	Milk lauroleic acid percentage QTL	26	1419676	38996499
TCONS_00118195	Milk lauroleic acid percentage QTL	26	1419676	38996499
TCONS_00062734	Milk myristic acid percentage QTL	18	15093464	29788386
TCONS_00062735	Milk myristic acid percentage QTL	18	15093464	29788386
TCONS_00078723	Milk myristic acid percentage QTL	19	32508700	60416485
TCONS_00078053	Milk myristic acid percentage QTL	19	32508700	60416485
TCONS_00073506	Milk myristic acid percentage QTL	19	32508700	60416485
TCONS_00073616	Milk myristic acid percentage QTL	19	32508700	60416485
TCONS_00089258	Milk myristic acid percentage QTL	20	69072392	69782299
TCONS_00107931	Milk myristic acid percentage QTL	24	39336340	47880145
TCONS_00117297	Milk myristic acid percentage QTL	26	3006550	41086362
TCONS_00118195	Milk myristic acid percentage QTL	26	3006550	41086362
TCONS_00151103	Milk myristic acid percentage QTL	5	90232004	101820443
TCONS_00078053	Milk myristic acid percentage QTL	19	36754043	61016756
TCONS_00073506	Milk myristic acid percentage QTL	19	36754043	61016756
TCONS_00073616	Milk myristic acid percentage QTL	19	36754043	61016756
TCONS_00167522	Milk myristoleic acid percentage QTL	7	13545331	26286219
TCONS_00027168	Milk myristoleic acid percentage QTL	12	52262351	60510510
TCONS_00032154	Milk myristoleic acid percentage QTL	13	49700244	71507439
TCONS_00098463	Milk myristoleic acid percentage QTL	22	8962725	41988458
TCONS_00098464	Milk myristoleic acid percentage QTL	22	8962725	41988458
TCONS_00117297	Milk myristoleic acid percentage QTL	26	3006550	41086362
TCONS_00118195	Milk myristoleic acid percentage QTL	26	3006550	41086362
TCONS_00151103	Milk myristoleic acid percentage QTL	5	90232004	101820443
TCONS_00054678	Milk myristoleic acid percentage QTL	17	48057944	67505450
TCONS_00055639	Milk myristoleic acid percentage QTL	17	48057944	67505450
TCONS_00117297	Milk myristoleic acid percentage QTL	26	1419676	38996499
TCONS_00118195	Milk myristoleic acid percentage QTL	26	1419676	38996499
TCONS_00135045	Milk oleic acid percentage QTL	3	118167062	121366345
TCONS_00167522	Milk oleic acid percentage QTL	7	13545331	26286219
TCONS_00078723	Milk oleic acid percentage QTL	19	32508700	60416485
TCONS_00078053	Milk oleic acid percentage QTL	19	32508700	60416485
TCONS_00073506	Milk oleic acid percentage QTL	19	32508700	60416485
TCONS_00073616	Milk oleic acid percentage QTL	19	32508700	60416485
TCONS_00151103	Milk oleic acid percentage QTL	5	90232004	101820443
TCONS_00135045	Milk palmitic acid percentage QTL	3	118167062	121366345
TCONS_00117297	Milk palmitic acid percentage QTL	26	3006550	41086362
TCONS_00118195	Milk palmitic acid percentage QTL	26	3006550	41086362
TCONS_00078053	Milk palmitic acid percentage QTL	19	36754043	61016756
TCONS_00073506	Milk palmitic acid percentage QTL	19	36754043	61016756
TCONS_00073616	Milk palmitic acid percentage QTL	19	36754043	61016756
TCONS_00143202	Milk palmitoleic acid percentage QTL	4	118363749	120221206
TCONS_00146652	Milk palmitoleic acid percentage QTL	4	118363749	120221206
TCONS_00032154	Milk palmitoleic acid percentage QTL	13	49700244	71507439
TCONS_00078723	Milk palmitoleic acid percentage QTL	19	32508700	60416485
TCONS_00078053	Milk palmitoleic acid percentage QTL	19	32508700	60416485
TCONS_00073506	Milk palmitoleic acid percentage QTL	19	32508700	60416485
TCONS_00073616	Milk palmitoleic acid percentage QTL	19	32508700	60416485
TCONS_00001769	Milk palmitoleic acid percentage QTL	1	44984520	145633241
TCONS_00003478	Milk palmitoleic acid percentage QTL	1	44984520	145633241
TCONS_00003479	Milk palmitoleic acid percentage QTL	1	44984520	145633241
TCONS_00000285	Milk palmitoleic acid percentage QTL	1	44984520	145633241
TCONS_00117297	Milk palmitoleic acid percentage QTL	26	3006550	41086362
TCONS_00118195	Milk palmitoleic acid percentage QTL	26	3006550	41086362
TCONS_00151103	Milk palmitoleic acid percentage QTL	5	90232004	101820443
TCONS_00047453	Milk palmitoleic acid percentage QTL	16	55064448	72028302
TCONS_00048685	Milk palmitoleic acid percentage QTL	16	55064448	72028302
TCONS_00052421	Milk palmitoleic acid percentage QTL	16	55064448	72028302
TCONS_00054678	Milk palmitoleic acid percentage QTL	17	48057944	67505450
TCONS_00055639	Milk palmitoleic acid percentage QTL	17	48057944	67505450
TCONS_00117297	Milk palmitoleic acid percentage QTL	26	1419676	38996499
TCONS_00118195	Milk palmitoleic acid percentage QTL	26	1419676	38996499
TCONS_00001769	Milk phosphorus content QTL	1	5541350	144351998
TCONS_00003478	Milk phosphorus content QTL	1	5541350	144351998
TCONS_00003479	Milk phosphorus content QTL	1	5541350	144351998
TCONS_00000285	Milk phosphorus content QTL	1	5541350	144351998
TCONS_00001769	Milk phosphorus content QTL	1	5541350	144353593
TCONS_00003478	Milk phosphorus content QTL	1	5541350	144353593
TCONS_00003479	Milk phosphorus content QTL	1	5541350	144353593
TCONS_00000285	Milk phosphorus content QTL	1	5541350	144353593
TCONS_00001769	Milk phosphorus content QTL	1	5541350	144354416
TCONS_00003478	Milk phosphorus content QTL	1	5541350	144354416
TCONS_00003479	Milk phosphorus content QTL	1	5541350	144354416
TCONS_00000285	Milk phosphorus content QTL	1	5541350	144354416
TCONS_00001769	Milk phosphorus content QTL	1	5541350	144357062
TCONS_00003478	Milk phosphorus content QTL	1	5541350	144357062
TCONS_00003479	Milk phosphorus content QTL	1	5541350	144357062
TCONS_00000285	Milk phosphorus content QTL	1	5541350	144357062
TCONS_00001769	Milk phosphorus content QTL	1	5541350	144358943
TCONS_00003478	Milk phosphorus content QTL	1	5541350	144358943
TCONS_00003479	Milk phosphorus content QTL	1	5541350	144358943
TCONS_00000285	Milk phosphorus content QTL	1	5541350	144358943
TCONS_00001769	Milk phosphorus content QTL	1	5541350	144360564
TCONS_00003478	Milk phosphorus content QTL	1	5541350	144360564
TCONS_00003479	Milk phosphorus content QTL	1	5541350	144360564
TCONS_00000285	Milk phosphorus content QTL	1	5541350	144360564
TCONS_00001769	Milk phosphorus content QTL	1	5541350	144361496
TCONS_00003478	Milk phosphorus content QTL	1	5541350	144361496
TCONS_00003479	Milk phosphorus content QTL	1	5541350	144361496
TCONS_00000285	Milk phosphorus content QTL	1	5541350	144361496
TCONS_00001769	Milk phosphorus content QTL	1	5541350	144370320
TCONS_00003478	Milk phosphorus content QTL	1	5541350	144370320
TCONS_00003479	Milk phosphorus content QTL	1	5541350	144370320
TCONS_00000285	Milk phosphorus content QTL	1	5541350	144370320
TCONS_00001769	Milk phosphorus content QTL	1	5541350	144371714
TCONS_00003478	Milk phosphorus content QTL	1	5541350	144371714
TCONS_00003479	Milk phosphorus content QTL	1	5541350	144371714
TCONS_00000285	Milk phosphorus content QTL	1	5541350	144371714
TCONS_00001769	Milk phosphorus content QTL	1	5541350	144374198
TCONS_00003478	Milk phosphorus content QTL	1	5541350	144374198
TCONS_00003479	Milk phosphorus content QTL	1	5541350	144374198
TCONS_00000285	Milk phosphorus content QTL	1	5541350	144374198
TCONS_00001769	Milk phosphorus content QTL	1	5541350	144375250
TCONS_00003478	Milk phosphorus content QTL	1	5541350	144375250
TCONS_00003479	Milk phosphorus content QTL	1	5541350	144375250
TCONS_00000285	Milk phosphorus content QTL	1	5541350	144375250
TCONS_00001769	Milk phosphorus content QTL	1	5541350	144472641
TCONS_00003478	Milk phosphorus content QTL	1	5541350	144472641
TCONS_00003479	Milk phosphorus content QTL	1	5541350	144472641
TCONS_00000285	Milk phosphorus content QTL	1	5541350	144472641
TCONS_00001769	Milk phosphorus content QTL	1	5541350	144363494
TCONS_00003478	Milk phosphorus content QTL	1	5541350	144363494
TCONS_00003479	Milk phosphorus content QTL	1	5541350	144363494
TCONS_00000285	Milk phosphorus content QTL	1	5541350	144363494
TCONS_00001769	Milk phosphorus content QTL	1	5541350	144364065
TCONS_00003478	Milk phosphorus content QTL	1	5541350	144364065
TCONS_00003479	Milk phosphorus content QTL	1	5541350	144364065
TCONS_00000285	Milk phosphorus content QTL	1	5541350	144364065
TCONS_00001769	Milk phosphorus content QTL	1	5541350	144364670
TCONS_00003478	Milk phosphorus content QTL	1	5541350	144364670
TCONS_00003479	Milk phosphorus content QTL	1	5541350	144364670
TCONS_00000285	Milk phosphorus content QTL	1	5541350	144364670
TCONS_00001769	Milk phosphorus content QTL	1	5541350	144365247
TCONS_00003478	Milk phosphorus content QTL	1	5541350	144365247
TCONS_00003479	Milk phosphorus content QTL	1	5541350	144365247
TCONS_00000285	Milk phosphorus content QTL	1	5541350	144365247
TCONS_00001769	Milk phosphorus content QTL	1	5541350	144367369
TCONS_00003478	Milk phosphorus content QTL	1	5541350	144367369
TCONS_00003479	Milk phosphorus content QTL	1	5541350	144367369
TCONS_00000285	Milk phosphorus content QTL	1	5541350	144367369
TCONS_00001769	Milk phosphorus content QTL	1	5541350	144368517
TCONS_00003478	Milk phosphorus content QTL	1	5541350	144368517
TCONS_00003479	Milk phosphorus content QTL	1	5541350	144368517
TCONS_00000285	Milk phosphorus content QTL	1	5541350	144368517
TCONS_00001769	Milk phosphorus content QTL	1	5541350	144369524
TCONS_00003478	Milk phosphorus content QTL	1	5541350	144369524
TCONS_00003479	Milk phosphorus content QTL	1	5541350	144369524
TCONS_00000285	Milk phosphorus content QTL	1	5541350	144369524
TCONS_00001769	Milk phosphorus content QTL	1	5541350	144374747
TCONS_00003478	Milk phosphorus content QTL	1	5541350	144374747
TCONS_00003479	Milk phosphorus content QTL	1	5541350	144374747
TCONS_00000285	Milk phosphorus content QTL	1	5541350	144374747
TCONS_00001769	Milk phosphorus content QTL	1	5541350	144211730
TCONS_00003478	Milk phosphorus content QTL	1	5541350	144211730
TCONS_00003479	Milk phosphorus content QTL	1	5541350	144211730
TCONS_00000285	Milk phosphorus content QTL	1	5541350	144211730
TCONS_00001769	Milk phosphorus content QTL	1	5541350	144365955
TCONS_00003478	Milk phosphorus content QTL	1	5541350	144365955
TCONS_00003479	Milk phosphorus content QTL	1	5541350	144365955
TCONS_00000285	Milk phosphorus content QTL	1	5541350	144365955
TCONS_00001769	Milk phosphorus content QTL	1	5541350	144208359
TCONS_00003478	Milk phosphorus content QTL	1	5541350	144208359
TCONS_00003479	Milk phosphorus content QTL	1	5541350	144208359
TCONS_00000285	Milk phosphorus content QTL	1	5541350	144208359
TCONS_00001769	Milk phosphorus content QTL	1	5541350	144362326
TCONS_00003478	Milk phosphorus content QTL	1	5541350	144362326
TCONS_00003479	Milk phosphorus content QTL	1	5541350	144362326
TCONS_00000285	Milk phosphorus content QTL	1	5541350	144362326
TCONS_00001769	Milk phosphorus content QTL	1	5541350	144244163
TCONS_00003478	Milk phosphorus content QTL	1	5541350	144244163
TCONS_00003479	Milk phosphorus content QTL	1	5541350	144244163
TCONS_00000285	Milk phosphorus content QTL	1	5541350	144244163
TCONS_00001769	Milk phosphorus content QTL	1	5541350	144381007
TCONS_00003478	Milk phosphorus content QTL	1	5541350	144381007
TCONS_00003479	Milk phosphorus content QTL	1	5541350	144381007
TCONS_00000285	Milk phosphorus content QTL	1	5541350	144381007
TCONS_00001769	Milk phosphorus content QTL	1	5541350	144389439
TCONS_00003478	Milk phosphorus content QTL	1	5541350	144389439
TCONS_00003479	Milk phosphorus content QTL	1	5541350	144389439
TCONS_00000285	Milk phosphorus content QTL	1	5541350	144389439
TCONS_00001769	Milk phosphorus content QTL	1	5541350	144392728
TCONS_00003478	Milk phosphorus content QTL	1	5541350	144392728
TCONS_00003479	Milk phosphorus content QTL	1	5541350	144392728
TCONS_00000285	Milk phosphorus content QTL	1	5541350	144392728
TCONS_00001769	Milk phosphorus content QTL	1	5541350	144405823
TCONS_00003478	Milk phosphorus content QTL	1	5541350	144405823
TCONS_00003479	Milk phosphorus content QTL	1	5541350	144405823
TCONS_00000285	Milk phosphorus content QTL	1	5541350	144405823
TCONS_00001769	Milk phosphorus content QTL	1	5541350	144406325
TCONS_00003478	Milk phosphorus content QTL	1	5541350	144406325
TCONS_00003479	Milk phosphorus content QTL	1	5541350	144406325
TCONS_00000285	Milk phosphorus content QTL	1	5541350	144406325
TCONS_00001769	Milk phosphorus content QTL	1	5541350	144457335
TCONS_00003478	Milk phosphorus content QTL	1	5541350	144457335
TCONS_00003479	Milk phosphorus content QTL	1	5541350	144457335
TCONS_00000285	Milk phosphorus content QTL	1	5541350	144457335
TCONS_00001769	Milk phosphorus content QTL	1	5541350	144464402
TCONS_00003478	Milk phosphorus content QTL	1	5541350	144464402
TCONS_00003479	Milk phosphorus content QTL	1	5541350	144464402
TCONS_00000285	Milk phosphorus content QTL	1	5541350	144464402
TCONS_00001769	Milk phosphorus content QTL	1	5541350	144465201
TCONS_00003478	Milk phosphorus content QTL	1	5541350	144465201
TCONS_00003479	Milk phosphorus content QTL	1	5541350	144465201
TCONS_00000285	Milk phosphorus content QTL	1	5541350	144465201
TCONS_00001769	Milk phosphorus content QTL	1	5541350	144467000
TCONS_00003478	Milk phosphorus content QTL	1	5541350	144467000
TCONS_00003479	Milk phosphorus content QTL	1	5541350	144467000
TCONS_00000285	Milk phosphorus content QTL	1	5541350	144467000
TCONS_00001769	Milk phosphorus content QTL	1	5541350	144467965
TCONS_00003478	Milk phosphorus content QTL	1	5541350	144467965
TCONS_00003479	Milk phosphorus content QTL	1	5541350	144467965
TCONS_00000285	Milk phosphorus content QTL	1	5541350	144467965
TCONS_00001769	Milk phosphorus content QTL	1	5541350	144468590
TCONS_00003478	Milk phosphorus content QTL	1	5541350	144468590
TCONS_00003479	Milk phosphorus content QTL	1	5541350	144468590
TCONS_00000285	Milk phosphorus content QTL	1	5541350	144468590
TCONS_00001769	Milk phosphorus content QTL	1	5541350	146262728
TCONS_00003478	Milk phosphorus content QTL	1	5541350	146262728
TCONS_00003479	Milk phosphorus content QTL	1	5541350	146262728
TCONS_00000285	Milk phosphorus content QTL	1	5541350	146262728
TCONS_00001769	Milk phosphorus content QTL	1	5541350	146286259
TCONS_00003478	Milk phosphorus content QTL	1	5541350	146286259
TCONS_00003479	Milk phosphorus content QTL	1	5541350	146286259
TCONS_00000285	Milk phosphorus content QTL	1	5541350	146286259
TCONS_00001769	Milk phosphorus content QTL	1	5541350	144461580
TCONS_00003478	Milk phosphorus content QTL	1	5541350	144461580
TCONS_00003479	Milk phosphorus content QTL	1	5541350	144461580
TCONS_00000285	Milk phosphorus content QTL	1	5541350	144461580
TCONS_00001769	Milk phosphorus content QTL	1	5541350	144470173
TCONS_00003478	Milk phosphorus content QTL	1	5541350	144470173
TCONS_00003479	Milk phosphorus content QTL	1	5541350	144470173
TCONS_00000285	Milk phosphorus content QTL	1	5541350	144470173
TCONS_00001769	Milk phosphorus content QTL	1	5541350	144471604
TCONS_00003478	Milk phosphorus content QTL	1	5541350	144471604
TCONS_00003479	Milk phosphorus content QTL	1	5541350	144471604
TCONS_00000285	Milk phosphorus content QTL	1	5541350	144471604
TCONS_00001769	Milk phosphorus content QTL	1	5541350	144475415
TCONS_00003478	Milk phosphorus content QTL	1	5541350	144475415
TCONS_00003479	Milk phosphorus content QTL	1	5541350	144475415
TCONS_00000285	Milk phosphorus content QTL	1	5541350	144475415
TCONS_00001769	Milk phosphorus content QTL	1	5541350	146281940
TCONS_00003478	Milk phosphorus content QTL	1	5541350	146281940
TCONS_00003479	Milk phosphorus content QTL	1	5541350	146281940
TCONS_00000285	Milk phosphorus content QTL	1	5541350	146281940
TCONS_00001769	Milk phosphorus content QTL	1	5541350	146284444
TCONS_00003478	Milk phosphorus content QTL	1	5541350	146284444
TCONS_00003479	Milk phosphorus content QTL	1	5541350	146284444
TCONS_00000285	Milk phosphorus content QTL	1	5541350	146284444
TCONS_00001769	Milk phosphorus content QTL	1	5541350	146287858
TCONS_00003478	Milk phosphorus content QTL	1	5541350	146287858
TCONS_00003479	Milk phosphorus content QTL	1	5541350	146287858
TCONS_00000285	Milk phosphorus content QTL	1	5541350	146287858
TCONS_00001769	Milk phosphorus content QTL	1	5541350	144449259
TCONS_00003478	Milk phosphorus content QTL	1	5541350	144449259
TCONS_00003479	Milk phosphorus content QTL	1	5541350	144449259
TCONS_00000285	Milk phosphorus content QTL	1	5541350	144449259
TCONS_00001769	Milk phosphorus content QTL	1	5541350	144394327
TCONS_00003478	Milk phosphorus content QTL	1	5541350	144394327
TCONS_00003479	Milk phosphorus content QTL	1	5541350	144394327
TCONS_00000285	Milk phosphorus content QTL	1	5541350	144394327
TCONS_00001769	Milk phosphorus content QTL	1	5541350	144396101
TCONS_00003478	Milk phosphorus content QTL	1	5541350	144396101
TCONS_00003479	Milk phosphorus content QTL	1	5541350	144396101
TCONS_00000285	Milk phosphorus content QTL	1	5541350	144396101
TCONS_00001769	Milk phosphorus content QTL	1	5541350	144398073
TCONS_00003478	Milk phosphorus content QTL	1	5541350	144398073
TCONS_00003479	Milk phosphorus content QTL	1	5541350	144398073
TCONS_00000285	Milk phosphorus content QTL	1	5541350	144398073
TCONS_00001769	Milk phosphorus content QTL	1	5541350	144398834
TCONS_00003478	Milk phosphorus content QTL	1	5541350	144398834
TCONS_00003479	Milk phosphorus content QTL	1	5541350	144398834
TCONS_00000285	Milk phosphorus content QTL	1	5541350	144398834
TCONS_00001769	Milk phosphorus content QTL	1	5541350	144403202
TCONS_00003478	Milk phosphorus content QTL	1	5541350	144403202
TCONS_00003479	Milk phosphorus content QTL	1	5541350	144403202
TCONS_00000285	Milk phosphorus content QTL	1	5541350	144403202
TCONS_00001769	Milk phosphorus content QTL	1	5541350	144408383
TCONS_00003478	Milk phosphorus content QTL	1	5541350	144408383
TCONS_00003479	Milk phosphorus content QTL	1	5541350	144408383
TCONS_00000285	Milk phosphorus content QTL	1	5541350	144408383
TCONS_00001769	Milk phosphorus content QTL	1	5541350	144409116
TCONS_00003478	Milk phosphorus content QTL	1	5541350	144409116
TCONS_00003479	Milk phosphorus content QTL	1	5541350	144409116
TCONS_00000285	Milk phosphorus content QTL	1	5541350	144409116
TCONS_00001769	Milk phosphorus content QTL	1	5541350	144414230
TCONS_00003478	Milk phosphorus content QTL	1	5541350	144414230
TCONS_00003479	Milk phosphorus content QTL	1	5541350	144414230
TCONS_00000285	Milk phosphorus content QTL	1	5541350	144414230
TCONS_00001769	Milk phosphorus content QTL	1	5541350	144426384
TCONS_00003478	Milk phosphorus content QTL	1	5541350	144426384
TCONS_00003479	Milk phosphorus content QTL	1	5541350	144426384
TCONS_00000285	Milk phosphorus content QTL	1	5541350	144426384
TCONS_00001769	Milk phosphorus content QTL	1	5541350	144442438
TCONS_00003478	Milk phosphorus content QTL	1	5541350	144442438
TCONS_00003479	Milk phosphorus content QTL	1	5541350	144442438
TCONS_00000285	Milk phosphorus content QTL	1	5541350	144442438
TCONS_00001769	Milk phosphorus content QTL	1	5541350	144444294
TCONS_00003478	Milk phosphorus content QTL	1	5541350	144444294
TCONS_00003479	Milk phosphorus content QTL	1	5541350	144444294
TCONS_00000285	Milk phosphorus content QTL	1	5541350	144444294
TCONS_00001769	Milk phosphorus content QTL	1	5541350	144450747
TCONS_00003478	Milk phosphorus content QTL	1	5541350	144450747
TCONS_00003479	Milk phosphorus content QTL	1	5541350	144450747
TCONS_00000285	Milk phosphorus content QTL	1	5541350	144450747
TCONS_00001769	Milk phosphorus content QTL	1	5541350	144451588
TCONS_00003478	Milk phosphorus content QTL	1	5541350	144451588
TCONS_00003479	Milk phosphorus content QTL	1	5541350	144451588
TCONS_00000285	Milk phosphorus content QTL	1	5541350	144451588
TCONS_00001769	Milk phosphorus content QTL	1	5541350	146270823
TCONS_00003478	Milk phosphorus content QTL	1	5541350	146270823
TCONS_00003479	Milk phosphorus content QTL	1	5541350	146270823
TCONS_00000285	Milk phosphorus content QTL	1	5541350	146270823
TCONS_00001769	Milk phosphorus content QTL	1	5541350	146276111
TCONS_00003478	Milk phosphorus content QTL	1	5541350	146276111
TCONS_00003479	Milk phosphorus content QTL	1	5541350	146276111
TCONS_00000285	Milk phosphorus content QTL	1	5541350	146276111
TCONS_00001769	Milk phosphorus content QTL	1	5541350	144914323
TCONS_00003478	Milk phosphorus content QTL	1	5541350	144914323
TCONS_00003479	Milk phosphorus content QTL	1	5541350	144914323
TCONS_00000285	Milk phosphorus content QTL	1	5541350	144914323
TCONS_00001769	Milk phosphorus content QTL	1	5541350	146492280
TCONS_00003478	Milk phosphorus content QTL	1	5541350	146492280
TCONS_00003479	Milk phosphorus content QTL	1	5541350	146492280
TCONS_00000285	Milk phosphorus content QTL	1	5541350	146492280
TCONS_00001769	Milk phosphorus content QTL	1	5541350	146511847
TCONS_00003478	Milk phosphorus content QTL	1	5541350	146511847
TCONS_00003479	Milk phosphorus content QTL	1	5541350	146511847
TCONS_00000285	Milk phosphorus content QTL	1	5541350	146511847
TCONS_00001769	Milk phosphorus content QTL	1	5541350	146515898
TCONS_00003478	Milk phosphorus content QTL	1	5541350	146515898
TCONS_00003479	Milk phosphorus content QTL	1	5541350	146515898
TCONS_00000285	Milk phosphorus content QTL	1	5541350	146515898
TCONS_00001769	Milk phosphorus content QTL	1	5541350	146518022
TCONS_00003478	Milk phosphorus content QTL	1	5541350	146518022
TCONS_00003479	Milk phosphorus content QTL	1	5541350	146518022
TCONS_00000285	Milk phosphorus content QTL	1	5541350	146518022
TCONS_00001769	Milk phosphorus content QTL	1	5541350	146518632
TCONS_00003478	Milk phosphorus content QTL	1	5541350	146518632
TCONS_00003479	Milk phosphorus content QTL	1	5541350	146518632
TCONS_00000285	Milk phosphorus content QTL	1	5541350	146518632
TCONS_00001769	Milk phosphorus content QTL	1	5541350	146519160
TCONS_00003478	Milk phosphorus content QTL	1	5541350	146519160
TCONS_00003479	Milk phosphorus content QTL	1	5541350	146519160
TCONS_00000285	Milk phosphorus content QTL	1	5541350	146519160
TCONS_00001769	Milk phosphorus content QTL	1	5541350	146520556
TCONS_00003478	Milk phosphorus content QTL	1	5541350	146520556
TCONS_00003479	Milk phosphorus content QTL	1	5541350	146520556
TCONS_00000285	Milk phosphorus content QTL	1	5541350	146520556
TCONS_00001769	Milk phosphorus content QTL	1	5541350	146531067
TCONS_00003478	Milk phosphorus content QTL	1	5541350	146531067
TCONS_00003479	Milk phosphorus content QTL	1	5541350	146531067
TCONS_00000285	Milk phosphorus content QTL	1	5541350	146531067
TCONS_00001769	Milk phosphorus content QTL	1	5541350	146727160
TCONS_00003478	Milk phosphorus content QTL	1	5541350	146727160
TCONS_00003479	Milk phosphorus content QTL	1	5541350	146727160
TCONS_00000285	Milk phosphorus content QTL	1	5541350	146727160
TCONS_00001769	Milk phosphorus content QTL	1	5541350	144411052
TCONS_00003478	Milk phosphorus content QTL	1	5541350	144411052
TCONS_00003479	Milk phosphorus content QTL	1	5541350	144411052
TCONS_00000285	Milk phosphorus content QTL	1	5541350	144411052
TCONS_00001769	Milk phosphorus content QTL	1	5541350	144395159
TCONS_00003478	Milk phosphorus content QTL	1	5541350	144395159
TCONS_00003479	Milk phosphorus content QTL	1	5541350	144395159
TCONS_00000285	Milk phosphorus content QTL	1	5541350	144395159
TCONS_00001769	Milk phosphorus content QTL	1	5541350	144465824
TCONS_00003478	Milk phosphorus content QTL	1	5541350	144465824
TCONS_00003479	Milk phosphorus content QTL	1	5541350	144465824
TCONS_00000285	Milk phosphorus content QTL	1	5541350	144465824
TCONS_00001769	Milk phosphorus content QTL	1	5541350	146321692
TCONS_00003478	Milk phosphorus content QTL	1	5541350	146321692
TCONS_00003479	Milk phosphorus content QTL	1	5541350	146321692
TCONS_00000285	Milk phosphorus content QTL	1	5541350	146321692
TCONS_00001769	Milk phosphorus content QTL	1	5541350	144440719
TCONS_00003478	Milk phosphorus content QTL	1	5541350	144440719
TCONS_00003479	Milk phosphorus content QTL	1	5541350	144440719
TCONS_00000285	Milk phosphorus content QTL	1	5541350	144440719
TCONS_00001769	Milk phosphorus content QTL	1	5541350	144176042
TCONS_00003478	Milk phosphorus content QTL	1	5541350	144176042
TCONS_00003479	Milk phosphorus content QTL	1	5541350	144176042
TCONS_00000285	Milk phosphorus content QTL	1	5541350	144176042
TCONS_00001769	Milk phosphorus content QTL	1	5541350	144192032
TCONS_00003478	Milk phosphorus content QTL	1	5541350	144192032
TCONS_00003479	Milk phosphorus content QTL	1	5541350	144192032
TCONS_00000285	Milk phosphorus content QTL	1	5541350	144192032
TCONS_00001769	Milk phosphorus content QTL	1	5541350	144198520
TCONS_00003478	Milk phosphorus content QTL	1	5541350	144198520
TCONS_00003479	Milk phosphorus content QTL	1	5541350	144198520
TCONS_00000285	Milk phosphorus content QTL	1	5541350	144198520
TCONS_00001769	Milk phosphorus content QTL	1	5541350	144199805
TCONS_00003478	Milk phosphorus content QTL	1	5541350	144199805
TCONS_00003479	Milk phosphorus content QTL	1	5541350	144199805
TCONS_00000285	Milk phosphorus content QTL	1	5541350	144199805
TCONS_00001769	Milk phosphorus content QTL	1	5541350	146378281
TCONS_00003478	Milk phosphorus content QTL	1	5541350	146378281
TCONS_00003479	Milk phosphorus content QTL	1	5541350	146378281
TCONS_00000285	Milk phosphorus content QTL	1	5541350	146378281
TCONS_00001769	Milk phosphorus content QTL	1	5541350	144793801
TCONS_00003478	Milk phosphorus content QTL	1	5541350	144793801
TCONS_00003479	Milk phosphorus content QTL	1	5541350	144793801
TCONS_00000285	Milk phosphorus content QTL	1	5541350	144793801
TCONS_00001769	Milk phosphorus content QTL	1	5541350	144794322
TCONS_00003478	Milk phosphorus content QTL	1	5541350	144794322
TCONS_00003479	Milk phosphorus content QTL	1	5541350	144794322
TCONS_00000285	Milk phosphorus content QTL	1	5541350	144794322
TCONS_00001769	Milk phosphorus content QTL	1	5541350	144794904
TCONS_00003478	Milk phosphorus content QTL	1	5541350	144794904
TCONS_00003479	Milk phosphorus content QTL	1	5541350	144794904
TCONS_00000285	Milk phosphorus content QTL	1	5541350	144794904
TCONS_00001769	Milk phosphorus content QTL	1	5541350	146640701
TCONS_00003478	Milk phosphorus content QTL	1	5541350	146640701
TCONS_00003479	Milk phosphorus content QTL	1	5541350	146640701
TCONS_00000285	Milk phosphorus content QTL	1	5541350	146640701
TCONS_00001769	Milk phosphorus content QTL	1	5541350	144197152
TCONS_00003478	Milk phosphorus content QTL	1	5541350	144197152
TCONS_00003479	Milk phosphorus content QTL	1	5541350	144197152
TCONS_00000285	Milk phosphorus content QTL	1	5541350	144197152
TCONS_00071212	Milk potassium content QTL	19	61806709	62390766
TCONS_00001769	Milk potassium content QTL	1	5541350	116390006
TCONS_00003478	Milk potassium content QTL	1	5541350	116390006
TCONS_00003479	Milk potassium content QTL	1	5541350	116390006
TCONS_00000285	Milk potassium content QTL	1	5541350	116390006
TCONS_00158814	Milk protein content QTL	6	18046673	47449338
TCONS_00042053	Milk yield QTL	15	43615909	45451865
TCONS_00055411	Milk yield QTL	17	72084037	73565104
TCONS_00068290	Milk yield QTL	18	64046302	64709974
TCONS_00071212	Milk yield QTL	19	61806709	62390766
TCONS_00071212	Monounsaturated fatty acid content QTL	19	61806709	62390766
TCONS_00071212	Monounsaturated to saturated fatty acid ratio QTL	19	61806709	62390766
TCONS_00071212	Myristic acid content QTL	19	61806709	62390766
TCONS_00071212	Myristoleic acid content QTL	19	61806709	62390766
TCONS_00071212	Oleic acid content QTL	19	61806709	62390766
TCONS_00166626	Omega-6 polyunsaturated fatty acid content QTL	7	93007435	93886136
TCONS_00011029	Ovulation rate QTL	10	13663941	14270483
TCONS_00071212	Palmitic acid content QTL	19	61806709	62390766
TCONS_00129955	Pelvic area QTL	29	42315126	43726898
TCONS_00166626	Polyunsaturated to saturated fatty acid ratio QTL	7	93007435	93886136
TCONS_00071212	Pregnancy rate QTL	19	61806709	62390766
TCONS_00011383	Residual feed intake QTL	10	85000183	85998478
TCONS_00038499	Residual feed intake QTL	14	41002817	41999720
TCONS_00038499	Residual feed intake QTL	14	4301937	43899216
TCONS_00073616	Residual feed intake QTL	19	54000124	54999876
TCONS_00166626	Saturated fatty acid content QTL	7	93007435	93886136
TCONS_00071212	Saturated fatty acid content QTL	19	61806709	62390766
TCONS_00158814	Shear force QTL	6	20730690	104245701
TCONS_00162862	Shear force QTL	6	20730690	104245701
TCONS_00159818	Shear force QTL	6	20730690	104245701
TCONS_00176308	Shear force QTL	8	4955143	43890714
TCONS_00174142	Shear force QTL	8	4955143	43890714
TCONS_00174720	Shear force QTL	8	4955143	43890714
TCONS_00179280	Shear force QTL	8	4955143	43890714
TCONS_00090693	Shear force QTL	20	64002006	66587451
TCONS_00112490	Shear force QTL	25	22728704	27545745
TCONS_00118195	Shear force QTL	26	12580311	18288540
TCONS_00118195	Shear force QTL	26	12580311	31348288
TCONS_00118195	Shear force QTL	26	12580311	43312255
TCONS_00126952	Shear force QTL	29	34618653	44087629
TCONS_00129955	Shear force QTL	29	34618653	44087629
TCONS_00062834	Somatic cell score QTL	18	46178647	52998254
TCONS_00062191	Somatic cell score QTL	18	46178647	52998254
TCONS_00062927	Somatic cell score QTL	18	46178647	52998254
TCONS_00060603	Somatic cell score QTL	18	46178647	52998254
TCONS_00062834	Somatic cell score QTL	18	46178647	52983181
TCONS_00062191	Somatic cell score QTL	18	46178647	52983181
TCONS_00062927	Somatic cell score QTL	18	46178647	52983181
TCONS_00060603	Somatic cell score QTL	18	46178647	52983181
TCONS_00062834	Somatic cell score QTL	18	46178647	52998234
TCONS_00062191	Somatic cell score QTL	18	46178647	52998234
TCONS_00062927	Somatic cell score QTL	18	46178647	52998234
TCONS_00060603	Somatic cell score QTL	18	46178647	52998234
TCONS_00001769	sperm counts QTL	1	5541350	150253345
TCONS_00003478	sperm counts QTL	1	5541350	150253345
TCONS_00003479	sperm counts QTL	1	5541350	150253345
TCONS_00000285	sperm counts QTL	1	5541350	150253345
TCONS_00134859	Stillbirth QTL	3	84669155	102513835
TCONS_00134882	Stillbirth QTL	3	84669155	102513835
TCONS_00133241	Stillbirth QTL	3	84669155	102513835
TCONS_00142898	Stillbirth QTL	4	41610894	47137606
TCONS_00182195	Stillbirth QTL	9	88955721	98245564
TCONS_00182196	Stillbirth QTL	9	88955721	98245564
TCONS_00133241	Stillbirth QTL	3	99853456	101636723
TCONS_00167515	Stillbirth QTL	7	10907840	16852008
TCONS_00167522	Stillbirth QTL	7	10907840	16852008
TCONS_00043633	Stillbirth QTL	15	77169139	81574949
TCONS_00063153	Stillbirth QTL	18	56642741	61182535
TCONS_00063153	Stillbirth QTL	18	56642741	61982105
TCONS_00038499	Subcutaneous fat QTL	14	8879810	59249096
TCONS_00038499	Subcutaneous fat QTL	14	31219729	43140076
TCONS_00049067	Subcutaneous fat QTL	16	44459269	44529045
TCONS_00049475	Subcutaneous fat QTL	16	44529045	45189489
TCONS_00031773	trans-15-C18:1 fatty acid content QTL	13	39019728	39961667
TCONS_00054678	trans-16-C18:1 fatty acid content QTL	17	41001273	98328886
TCONS_00055639	trans-16-C18:1 fatty acid content QTL	17	41001273	98328886
TCONS_00055411	trans-16-C18:1 fatty acid content QTL	17	41001273	98328886
TCONS_00046420	Tridecylic acid content QTL	15	20	60026821
TCONS_00042053	Tridecylic acid content QTL	15	20	60026821
TCONS_00043194	Tridecylic acid content QTL	15	20	60026821
TCONS_00142898	Udder swelling score QTL	4	43748102	44917034
TCONS_00179280	Udder swelling score QTL	8	41845606	43980887
TCONS_00054678	Udder swelling score QTL	17	54374675	55967061
TCONS_00126952	Udder swelling score QTL	29	36914132	37504871
TCONS_00151843	Udder swelling score QTL	5	114876411	116861955
TCONS_00062834	Zinc content QTL	18	46033080	46994322
