# Supplementary material for: Identification and characterization of long intergenic noncoding RNAs in bovine mammary glands
Source: BMC Genomics. 2017 Jun 19;18:468. doi: 10.1186/s12864-017-3858-4 (PMC5477121; doi:10.1186/s12864-017-3858-4)
Supplement: Supplementary file 5 — Predicted target genes for 10 lincRNAs with the highest FPKM values; Additional file 5a. Predicted target genes for 10 lincRNAs with the highest FPKM values by LncTar software; Additional file 5b: The neighbouring coding genes (30 K upstream and downstream) of 10 lincRNAs. (XLSX 143 kb) [file 12864_2017_3858_MOESM5_ESM.xlsx]

## Sheet: Additional file 5a
Additional file 5a：Predicted target genes for 10 lincRNAs with the highest FPKM values by LncTar software
Query LincRNA	Predicted target genes	Normalized binding free energy	Start_Position_Query	End_Position_Query	Start_Position_Target	End_Position_Target
TCONS_00068290	ENSBTAT00000012701	-0.190951	1	263	3226	3488
TCONS_00068290	ENSBTAT00000065017	-0.187677	57	155	1	99
TCONS_00068290	ENSBTAT00000054161	-0.170494	6	263	1	258
TCONS_00068290	ENSBTAT00000044731	-0.169202	1	263	171	433
TCONS_00068290	ENSBTAT00000063920	-0.168067	3	152	1	150
TCONS_00068290	ENSBTAT00000002276	-0.167833	1	263	1209	1471
TCONS_00068290	ENSBTAT00000039242	-0.167605	1	263	2276	2538
TCONS_00068290	ENSBTAT00000009093	-0.16749	1	263	1481	1743
TCONS_00068290	ENSBTAT00000053051	-0.167212	84	248	1	165
TCONS_00068290	ENSBTAT00000023468	-0.166464	1	236	1193	1428
TCONS_00068290	ENSBTAT00000019752	-0.166198	1	263	4532	4794
TCONS_00068290	ENSBTAT00000024803	-0.165437	1	263	776	1038
TCONS_00068290	ENSBTAT00000027838	-0.163536	1	263	572	834
TCONS_00068290	ENSBTAT00000042566	-0.16346	1	263	1067	1329
TCONS_00068290	ENSBTAT00000019092	-0.162243	1	263	615	877
TCONS_00068290	ENSBTAT00000006463	-0.159582	1	263	100	362
TCONS_00068290	ENSBTAT00000001421	-0.158935	1	263	267	529
TCONS_00068290	ENSBTAT00000003076	-0.158897	1	263	161	423
TCONS_00068290	ENSBTAT00000055351	-0.158555	19	263	1	245
TCONS_00068290	ENSBTAT00000001416	-0.158137	1	263	717	979
TCONS_00068290	ENSBTAT00000064964	-0.158137	1	263	3188	3450
TCONS_00068290	ENSBTAT00000027483	-0.158023	1	263	1189	1451
TCONS_00068290	ENSBTAT00000064066	-0.1573	1	263	748	1010
TCONS_00068290	ENSBTAT00000001967	-0.157034	1	263	2937	3199
TCONS_00068290	ENSBTAT00000063697	-0.156533	97	171	1	75
TCONS_00068290	ENSBTAT00000045529	-0.156084	1	263	1370	1632
TCONS_00068290	ENSBTAT00000050151	-0.155817	1	263	176	438
TCONS_00068290	ENSBTAT00000000087	-0.155779	1	263	440	702
TCONS_00068290	ENSBTAT00000003584	-0.155589	1	263	8	270
TCONS_00068290	ENSBTAT00000020849	-0.155095	1	263	131	393
TCONS_00068290	ENSBTAT00000044319	-0.154867	1	263	980	1242
TCONS_00068290	ENSBTAT00000008652	-0.154829	1	263	184	446
TCONS_00068290	ENSBTAT00000064815	-0.154563	1	263	118	380
TCONS_00068290	ENSBTAT00000000926	-0.154411	1	263	122	384
TCONS_00068290	ENSBTAT00000000135	-0.15403	1	263	344	606
TCONS_00068290	ENSBTAT00000014447	-0.153878	1	263	143	405
TCONS_00068290	ENSBTAT00000053939	-0.153764	1	263	305	567
TCONS_00068290	ENSBTAT00000042578	-0.153726	1	263	392	654
TCONS_00068290	ENSBTAT00000024989	-0.153536	1	263	1110	1372
TCONS_00068290	ENSBTAT00000005167	-0.153536	1	263	943	1205
TCONS_00068290	ENSBTAT00000010016	-0.153156	1	263	33	295
TCONS_00068290	ENSBTAT00000026906	-0.15289	1	263	27	289
TCONS_00068290	ENSBTAT00000012236	-0.152852	1	263	1928	2190
TCONS_00068290	ENSBTAT00000063192	-0.152814	1	263	3956	4218
TCONS_00068290	ENSBTAT00000022381	-0.152738	1	263	1164	1426
TCONS_00068290	ENSBTAT00000004148	-0.1527	1	263	126	388
TCONS_00068290	ENSBTAT00000016206	-0.152548	1	263	4742	5004
TCONS_00068290	ENSBTAT00000011845	-0.152471	1	263	1757	2019
TCONS_00068290	ENSBTAT00000013165	-0.151787	1	263	284	546
TCONS_00068290	ENSBTAT00000063576	-0.151528	93	164	1	72
TCONS_00068290	ENSBTAT00000001200	-0.151445	1	263	1570	1832
TCONS_00068290	ENSBTAT00000032135	-0.151407	1	263	22	284
TCONS_00068290	ENSBTAT00000035624	-0.151217	1	263	443	705
TCONS_00068290	ENSBTAT00000030039	-0.151179	1	263	464	726
TCONS_00068290	ENSBTAT00000026258	-0.151179	1	263	464	726
TCONS_00068290	ENSBTAT00000043348	-0.151141	1	263	407	669
TCONS_00068290	ENSBTAT00000004114	-0.151103	1	263	1748	2010
TCONS_00068290	ENSBTAT00000061177	-0.150951	1	263	32	294
TCONS_00068290	ENSBTAT00000050235	-0.150684	1	263	1915	2177
TCONS_00068290	ENSBTAT00000036393	-0.150608	1	263	1056	1318
TCONS_00068290	ENSBTAT00000025566	-0.150608	1	263	374	636
TCONS_00068290	ENSBTAT00000064489	-0.150608	1	263	374	636
TCONS_00068290	ENSBTAT00000023111	-0.15038	1	263	3087	3349
TCONS_00068290	ENSBTAT00000034655	-0.150266	1	263	2939	3201
TCONS_00068290	ENSBTAT00000065648	-0.149962	1	263	3107	3369
TCONS_00068290	ENSBTAT00000017913	-0.149848	1	263	3117	3379
TCONS_00068290	ENSBTAT00000026000	-0.149772	1	263	886	1148
TCONS_00068290	ENSBTAT00000055556	-0.149582	1	263	145	407
TCONS_00068290	ENSBTAT00000064174	-0.149565	216	263	1	48
TCONS_00068290	ENSBTAT00000013737	-0.149468	1	263	2042	2304
TCONS_00068290	ENSBTAT00000001004	-0.149468	1	263	2557	2819
TCONS_00068290	ENSBTAT00000008808	-0.149278	1	263	479	741
TCONS_00068290	ENSBTAT00000007652	-0.14924	1	263	773	1035
TCONS_00068290	ENSBTAT00000000115	-0.148517	1	263	1069	1331
TCONS_00068290	ENSBTAT00000022706	-0.148479	1	263	1988	2250
TCONS_00068290	ENSBTAT00000055206	-0.148327	1	263	87	349
TCONS_00068290	ENSBTAT00000003203	-0.148061	1	263	781	1043
TCONS_00068290	ENSBTAT00000015324	-0.147414	1	263	203	465
TCONS_00068290	ENSBTAT00000015990	-0.147414	1	263	458	720
TCONS_00068290	ENSBTAT00000021492	-0.147186	1	263	3233	3495
TCONS_00068290	ENSBTAT00000035679	-0.147186	1	263	308	570
TCONS_00068290	ENSBTAT00000006425	-0.147034	1	263	1900	2162
TCONS_00068290	ENSBTAT00000065113	-0.147034	1	263	1487	1749
TCONS_00068290	ENSBTAT00000003470	-0.146958	1	263	2503	2765
TCONS_00068290	ENSBTAT00000015255	-0.146806	1	263	263	525
TCONS_00068290	ENSBTAT00000008984	-0.146768	1	263	304	566
TCONS_00068290	ENSBTAT00000013014	-0.146692	1	263	257	519
TCONS_00068290	ENSBTAT00000015383	-0.146616	1	263	629	891
TCONS_00068290	ENSBTAT00000012991	-0.146578	1	263	431	693
TCONS_00068290	ENSBTAT00000005840	-0.14654	1	263	58	320
TCONS_00068290	ENSBTAT00000011863	-0.14654	1	263	281	543
TCONS_00068290	ENSBTAT00000002776	-0.146426	1	263	953	1215
TCONS_00068290	ENSBTAT00000065079	-0.146388	1	263	170	432
TCONS_00068290	ENSBTAT00000063750	-0.14635	1	263	2017	2279
TCONS_00068290	ENSBTAT00000066223	-0.146267	22	96	1	75
TCONS_00068290	ENSBTAT00000015785	-0.146236	1	263	485	747
TCONS_00068290	ENSBTAT00000002891	-0.146198	1	263	270	532
TCONS_00068290	ENSBTAT00000008366	-0.14616	1	263	95	357
TCONS_00068290	ENSBTAT00000061093	-0.14616	1	263	74	336
TCONS_00068290	ENSBTAT00000025522	-0.14616	1	263	74	336
TCONS_00068290	ENSBTAT00000066052	-0.14616	1	263	2593	2855
TCONS_00068290	ENSBTAT00000023245	-0.146084	1	263	1443	1705
TCONS_00068290	ENSBTAT00000029157	-0.146084	1	263	6	268
TCONS_00068290	ENSBTAT00000028224	-0.145932	1	263	1485	1747
TCONS_00068290	ENSBTAT00000019818	-0.145856	15	263	1	249
TCONS_00068290	ENSBTAT00000003343	-0.145741	1	263	2009	2271
TCONS_00068290	ENSBTAT00000015433	-0.145703	1	263	1274	1536
TCONS_00068290	ENSBTAT00000060968	-0.145475	1	263	3208	3470
TCONS_00068290	ENSBTAT00000011013	-0.145437	1	263	1114	1376
TCONS_00068290	ENSBTAT00000053585	-0.145323	1	263	866	1128
TCONS_00068290	ENSBTAT00000020974	-0.145057	1	263	997	1259
TCONS_00068290	ENSBTAT00000026846	-0.145019	1	263	4619	4881
TCONS_00068290	ENSBTAT00000064867	-0.145019	1	263	4790	5052
TCONS_00068290	ENSBTAT00000063946	-0.145019	36	263	1	228
TCONS_00068290	ENSBTAT00000014394	-0.144867	1	263	59	321
TCONS_00068290	ENSBTAT00000010969	-0.144867	1	263	151	413
TCONS_00068290	ENSBTAT00000013636	-0.144791	1	263	1874	2136
TCONS_00068290	ENSBTAT00000043681	-0.144639	1	263	1046	1308
TCONS_00068290	ENSBTAT00000016063	-0.144601	1	263	833	1095
TCONS_00068290	ENSBTAT00000038564	-0.144563	1	260	986	1245
TCONS_00068290	ENSBTAT00000025122	-0.144563	1	263	810	1072
TCONS_00068290	ENSBTAT00000009534	-0.144449	1	263	377	639
TCONS_00068290	ENSBTAT00000024319	-0.144449	1	263	607	869
TCONS_00068290	ENSBTAT00000061303	-0.144411	1	263	3740	4002
TCONS_00068290	ENSBTAT00000065093	-0.144259	41	94	1	54
TCONS_00068290	ENSBTAT00000049993	-0.144194	94	186	1	93
TCONS_00068290	ENSBTAT00000054181	-0.144068	1	263	683	945
TCONS_00068290	ENSBTAT00000017753	-0.14403	1	234	1984	2217
TCONS_00068290	ENSBTAT00000021480	-0.143954	1	263	3071	3333
TCONS_00068290	ENSBTAT00000003463	-0.143916	1	263	677	939
TCONS_00068290	ENSBTAT00000011042	-0.143878	1	263	1042	1304
TCONS_00068290	ENSBTAT00000005118	-0.14384	1	263	2195	2457
TCONS_00068290	ENSBTAT00000066289	-0.143623	72	140	1	69
TCONS_00068290	ENSBTAT00000008189	-0.143612	1	263	2492	2754
TCONS_00068290	ENSBTAT00000020912	-0.143536	1	263	152	414
TCONS_00068290	ENSBTAT00000006113	-0.143346	1	263	703	965
TCONS_00068290	ENSBTAT00000065797	-0.143333	137	199	1	63
TCONS_00068290	ENSBTAT00000000588	-0.143004	1	263	1046	1308
TCONS_00068290	ENSBTAT00000027786	-0.142966	1	263	163	425
TCONS_00068290	ENSBTAT00000008880	-0.142966	1	219	3535	3753
TCONS_00068290	ENSBTAT00000000703	-0.142928	1	263	82	344
TCONS_00068290	ENSBTAT00000021967	-0.14289	29	263	1	235
TCONS_00068290	ENSBTAT00000061460	-0.142852	1	263	249	511
TCONS_00068290	ENSBTAT00000010183	-0.142852	1	263	709	971
TCONS_00068290	ENSBTAT00000016280	-0.142738	1	207	793	999
TCONS_00068290	ENSBTAT00000053168	-0.142624	1	263	1159	1421
TCONS_00068290	ENSBTAT00000037465	-0.142624	1	263	92	354
TCONS_00068290	ENSBTAT00000050296	-0.142624	1	263	1511	1773
TCONS_00068290	ENSBTAT00000001081	-0.142586	1	263	947	1209
TCONS_00068290	ENSBTAT00000013787	-0.142548	1	263	149	411
TCONS_00068290	ENSBTAT00000034158	-0.142433	1	263	811	1073
TCONS_00068290	ENSBTAT00000064535	-0.142433	1	263	779	1041
TCONS_00068290	ENSBTAT00000015137	-0.142433	1	263	720	982
TCONS_00068290	ENSBTAT00000013073	-0.142433	1	263	111	373
TCONS_00068290	ENSBTAT00000010209	-0.142395	1	263	1268	1530
TCONS_00068290	ENSBTAT00000014986	-0.142395	1	263	227	489
TCONS_00068290	ENSBTAT00000021770	-0.142319	1	263	505	767
TCONS_00068290	ENSBTAT00000000723	-0.142319	1	263	1309	1571
TCONS_00068290	ENSBTAT00000028159	-0.142205	1	263	379	641
TCONS_00068290	ENSBTAT00000006213	-0.142205	1	263	2291	2553
TCONS_00068290	ENSBTAT00000021145	-0.142053	1	263	886	1148
TCONS_00068290	ENSBTAT00000055322	-0.142015	1	263	1046	1308
TCONS_00068290	ENSBTAT00000011270	-0.141977	1	263	1094	1356
TCONS_00068290	ENSBTAT00000013158	-0.141977	1	263	175	437
TCONS_00068290	ENSBTAT00000010907	-0.141977	1	263	477	739
TCONS_00068290	ENSBTAT00000002101	-0.141901	1	263	1759	2021
TCONS_00068290	ENSBTAT00000025512	-0.141901	1	263	41	303
TCONS_00068290	ENSBTAT00000063075	-0.141863	1	263	112	374
TCONS_00068290	ENSBTAT00000017662	-0.141673	1	263	868	1130
TCONS_00068290	ENSBTAT00000019653	-0.141559	1	263	500	762
TCONS_00068290	ENSBTAT00000045541	-0.141521	1	263	25	287
TCONS_00068290	ENSBTAT00000010194	-0.141521	1	263	573	835
TCONS_00068290	ENSBTAT00000040276	-0.141483	1	263	498	760
TCONS_00068290	ENSBTAT00000065298	-0.141483	1	263	66	328
TCONS_00068290	ENSBTAT00000027007	-0.141483	1	263	781	1043
TCONS_00068290	ENSBTAT00000034452	-0.141445	1	263	939	1201
TCONS_00068290	ENSBTAT00000028865	-0.141445	1	263	4916	5178
TCONS_00068290	ENSBTAT00000052445	-0.141445	1	263	125	387
TCONS_00068290	ENSBTAT00000015241	-0.141407	1	263	158	420
TCONS_00068290	ENSBTAT00000026050	-0.141369	1	263	293	555
TCONS_00068290	ENSBTAT00000044944	-0.141331	1	263	181	443
TCONS_00068290	ENSBTAT00000013427	-0.141331	1	263	1223	1485
TCONS_00068290	ENSBTAT00000026812	-0.141293	1	263	449	711
TCONS_00068290	ENSBTAT00000000860	-0.141217	1	263	860	1122
TCONS_00068290	ENSBTAT00000014098	-0.141065	1	263	3917	4179
TCONS_00068290	ENSBTAT00000043572	-0.141027	1	263	56	318
TCONS_00068290	ENSBTAT00000015303	-0.141027	1	263	218	480
TCONS_00068290	ENSBTAT00000033290	-0.140989	1	263	1772	2034
TCONS_00068290	ENSBTAT00000061535	-0.140989	1	263	617	879
TCONS_00068290	ENSBTAT00000026630	-0.140897	83	263	1	181
TCONS_00068290	ENSBTAT00000021708	-0.140875	1	263	493	755
TCONS_00068290	ENSBTAT00000010714	-0.140646	1	263	2057	2319
TCONS_00068290	ENSBTAT00000025871	-0.140608	1	263	1840	2102
TCONS_00068290	ENSBTAT00000018787	-0.14057	1	263	205	467
TCONS_00068290	ENSBTAT00000046362	-0.140532	1	263	59	321
TCONS_00068290	ENSBTAT00000003407	-0.140456	1	263	1685	1947
TCONS_00068290	ENSBTAT00000014373	-0.140456	1	263	277	539
TCONS_00068290	ENSBTAT00000011351	-0.140418	1	263	631	893
TCONS_00068290	ENSBTAT00000023226	-0.140304	1	263	1012	1274
TCONS_00068290	ENSBTAT00000049474	-0.140228	1	263	682	944
TCONS_00068290	ENSBTAT00000005980	-0.140228	1	263	1409	1671
TCONS_00068290	ENSBTAT00000016176	-0.140152	1	263	1756	2018
TCONS_00068290	ENSBTAT00000063052	-0.140152	1	263	2881	3143
TCONS_00068290	ENSBTAT00000027241	-0.140114	1	263	901	1163
TCONS_00068290	ENSBTAT00000044278	-0.140076	1	263	80	342
TCONS_00068290	ENSBTAT00000009329	-0.140038	1	263	1541	1803
TCONS_00078723	ENSBTAT00000044527	-0.144583	1	52	21	72
TCONS_00078723	ENSBTAT00000047775	-0.142292	36	83	1	48
TCONS_00132942	ENSBTAT00000047775	-0.155833	76	123	1	48
TCONS_00132942	ENSBTAT00000044527	-0.140139	24	95	1	72
TCONS_00162862	ENSBTAT00000047775	-0.175	89	136	1	48
TCONS_00162862	ENSBTAT00000038011	-0.174828	1	203	525	727
TCONS_00162862	ENSBTAT00000023130	-0.157291	1	203	2142	2344
TCONS_00162862	ENSBTAT00000063564	-0.15335	1	203	364	566
TCONS_00162862	ENSBTAT00000028919	-0.15335	1	203	271	473
TCONS_00162862	ENSBTAT00000025894	-0.152365	1	203	147	349
TCONS_00162862	ENSBTAT00000014318	-0.15069	1	203	797	999
TCONS_00162862	ENSBTAT00000008880	-0.150493	1	203	381	583
TCONS_00162862	ENSBTAT00000036654	-0.149852	1	203	2165	2367
TCONS_00162862	ENSBTAT00000011097	-0.148522	1	203	141	343
TCONS_00162862	ENSBTAT00000008330	-0.148473	1	203	1230	1432
TCONS_00162862	ENSBTAT00000019893	-0.148325	1	203	235	437
TCONS_00162862	ENSBTAT00000061463	-0.14803	1	203	6322	6524
TCONS_00162862	ENSBTAT00000019752	-0.147438	1	203	4360	4562
TCONS_00162862	ENSBTAT00000025016	-0.146798	1	203	891	1093
TCONS_00162862	ENSBTAT00000004368	-0.146601	11	203	1	193
TCONS_00162862	ENSBTAT00000013674	-0.146305	1	203	2779	2981
TCONS_00162862	ENSBTAT00000065579	-0.146256	1	203	627	829
TCONS_00162862	ENSBTAT00000034860	-0.146059	1	203	144	346
TCONS_00162862	ENSBTAT00000029468	-0.145961	1	203	128	330
TCONS_00162862	ENSBTAT00000064174	-0.145797	25	93	1	69
TCONS_00162862	ENSBTAT00000061357	-0.143842	1	203	314	516
TCONS_00162862	ENSBTAT00000005275	-0.14335	1	203	5350	5552
TCONS_00162862	ENSBTAT00000012158	-0.143103	1	203	1769	1971
TCONS_00162862	ENSBTAT00000005130	-0.143103	1	203	440	642
TCONS_00162862	ENSBTAT00000020785	-0.143005	1	203	3786	3988
TCONS_00162862	ENSBTAT00000011298	-0.142857	1	203	1623	1825
TCONS_00162862	ENSBTAT00000061068	-0.142808	1	203	2190	2392
TCONS_00162862	ENSBTAT00000010400	-0.142315	1	203	2946	3148
TCONS_00162862	ENSBTAT00000009974	-0.142069	1	203	795	997
TCONS_00162862	ENSBTAT00000063472	-0.141921	1	203	933	1135
TCONS_00162862	ENSBTAT00000045966	-0.141921	1	203	918	1120
TCONS_00162862	ENSBTAT00000024319	-0.141921	1	203	611	813
TCONS_00162862	ENSBTAT00000015194	-0.141527	1	203	2034	2236
TCONS_00162862	ENSBTAT00000015606	-0.141182	1	203	319	521
TCONS_00162862	ENSBTAT00000021324	-0.140394	1	203	108	310
TCONS_00162862	ENSBTAT00000055878	-0.140296	1	203	206	408
TCONS_00162862	ENSBTAT00000022311	-0.140296	1	203	206	408
TCONS_00162862	ENSBTAT00000011109	-0.140246	1	203	54	256
TCONS_00162862	ENSBTAT00000043142	-0.140148	1	203	144	346
TCONS_00162906	ENSBTAT00000044527	-0.180694	45	116	1	72
TCONS_00162906	ENSBTAT00000017882	-0.149113	1	248	47	294
TCONS_00162906	ENSBTAT00000033208	-0.147011	24	110	1	87
TCONS_00162906	ENSBTAT00000022288	-0.145806	1	248	943	1190
TCONS_00162906	ENSBTAT00000020105	-0.144194	3	248	1	246
TCONS_00162906	ENSBTAT00000016186	-0.143185	1	248	356	603
TCONS_00162906	ENSBTAT00000049993	-0.141398	105	197	1	93
TCONS_00162906	ENSBTAT00000001248	-0.14125	1	248	1310	1557
TCONS_00174720	ENSBTAT00000065093	-0.154074	1	49	6	54
TCONS_00174720	ENSBTAT00000066223	-0.149733	51	125	1	75
TCONS_00184509	ENSBTAT00000065093	-0.219074	542	595	1	54
TCONS_00184509	ENSBTAT00000044527	-0.195833	83	154	1	72
TCONS_00184509	ENSBTAT00000066289	-0.189565	116	184	1	69
TCONS_00184509	ENSBTAT00000047775	-0.186667	324	371	1	48
TCONS_00184509	ENSBTAT00000065797	-0.181111	686	748	1	63
TCONS_00184509	ENSBTAT00000064333	-0.173784	74	184	1	111
TCONS_00184509	ENSBTAT00000064174	-0.161449	867	935	1	69
TCONS_00184509	ENSBTAT00000065017	-0.159899	62	160	1	99
TCONS_00184509	ENSBTAT00000064121	-0.159524	123	248	1	126
TCONS_00184509	ENSBTAT00000053577	-0.155	10	69	1	60
TCONS_00184509	ENSBTAT00000049993	-0.152903	9	101	1	93
TCONS_00184509	ENSBTAT00000008388	-0.148485	81	245	1	165
TCONS_00184509	ENSBTAT00000064643	-0.147011	82	168	1	87
TCONS_00184509	ENSBTAT00000064773	-0.146358	682	843	1	162
TCONS_00184509	ENSBTAT00000035366	-0.142222	54	197	1	144
TCONS_00078053	ENSBTAT00000049768	-0.1747	108	277	1	170
TCONS_00078053	ENSBTAT00000000087	-0.148	1	277	492	768
TCONS_00078053	ENSBTAT00000064890	-0.148	1	277	468	744
TCONS_00078053	ENSBTAT00000022677	-0.1408	1	277	2	278
TCONS_00078053	ENSBTAT00000024334	-0.1447	1	277	629	905
TCONS_00078053	ENSBTAT00000006476	-0.1507	1	202	678	879
TCONS_00078053	ENSBTAT00000065724	-0.16	15	218	1	204
TCONS_00078053	ENSBTAT00000065099	-0.1916	1	68	119	186
TCONS_00078053	ENSBTAT00000063120	-0.1926	142	277	1	136
TCONS_00078053	ENSBTAT00000022881	-0.1656	142	277	1	136
TCONS_00078053	ENSBTAT00000049993	-0.1965	144	236	1	93
TCONS_00078053	ENSBTAT00000018930	-0.1597	108	277	1	170
TCONS_00078053	ENSBTAT00000013539	-0.1506	15	218	1	204
TCONS_00078053	ENSBTAT00000054965	-0.2578	142	277	1	136
TCONS_00078053	ENSBTAT00000054759	-0.1472	15	218	1	204
TCONS_00078053	ENSBTAT00000019613	-0.1988	79	277	1	199
TCONS_00078053	ENSBTAT00000028227	-0.1437	1	277	235	511
TCONS_00078053	ENSBTAT00000061514	-0.1463	1	277	15	291
TCONS_00078053	ENSBTAT00000002384	-0.1426	1	228	682	909
TCONS_00078053	ENSBTAT00000029738	-0.142	1	230	329	558
TCONS_00078053	ENSBTAT00000018417	-0.1506	1	277	61	337
TCONS_00078053	ENSBTAT00000048411	-0.172	137	277	1	141
TCONS_00078053	ENSBTAT00000019570	-0.15	1	277	387	663
TCONS_00078053	ENSBTAT00000022835	-0.157	1	177	775	951
TCONS_00078053	ENSBTAT00000000842	-0.1415	1	225	343	567
TCONS_00078053	ENSBTAT00000021917	-0.1995	142	277	1	136
TCONS_00078053	ENSBTAT00000063841	-0.1979	160	277	1	118
TCONS_00078053	ENSBTAT00000009678	-0.1407	1	266	2147	2412
TCONS_00078053	ENSBTAT00000004650	-0.1403	1	277	1856	2132
TCONS_00078053	ENSBTAT00000020860	-0.1989	116	277	1	162
TCONS_00078053	ENSBTAT00000010692	-0.1487	1	277	3	279
TCONS_00078053	ENSBTAT00000013751	-0.142	1	277	2202	2478
TCONS_00078053	ENSBTAT00000063113	-0.152	1	277	1041	1317
TCONS_00078053	ENSBTAT00000024190	-0.1644	1	277	2327	2603
TCONS_00078053	ENSBTAT00000026411	-0.1407	1	277	2722	2998
TCONS_00078053	ENSBTAT00000028690	-0.1587	1	268	3198	3465
TCONS_00078053	ENSBTAT00000034240	-0.1464	1	277	311	587
TCONS_00078053	ENSBTAT00000013675	-0.2578	1	188	1007	1194
TCONS_00078053	ENSBTAT00000061318	-0.1547	1	277	293	569
TCONS_00078053	ENSBTAT00000019501	-0.1676	1	277	350	626
TCONS_00078053	ENSBTAT00000022108	-0.1549	1	254	2534	2787
TCONS_00078053	ENSBTAT00000065223	-0.1444	1	277	81	357
TCONS_00078053	ENSBTAT00000003052	-0.1466	1	277	1330	1606
TCONS_00078053	ENSBTAT00000023704	-0.1466	1	277	637	913
TCONS_00078053	ENSBTAT00000049041	-0.1705	1	238	156	393
TCONS_00078053	ENSBTAT00000024997	-0.1562	1	277	1058	1334
TCONS_00078053	ENSBTAT00000054605	-0.1596	1	277	549	825
TCONS_00078053	ENSBTAT00000055950	-0.1497	1	277	1625	1901
TCONS_00078053	ENSBTAT00000002169	-0.1497	1	277	1679	1955
TCONS_00078053	ENSBTAT00000017266	-0.1648	1	277	1673	1949
TCONS_00078053	ENSBTAT00000028060	-0.1452	1	277	3701	3977
TCONS_00078053	ENSBTAT00000004143	-0.2143	134	277	1	144
TCONS_00078053	ENSBTAT00000016043	-0.2233	108	277	1	170
TCONS_00078053	ENSBTAT00000025950	-0.1484	1	277	288	564
TCONS_00078053	ENSBTAT00000021955	-0.152	1	223	1206	1428
TCONS_00078053	ENSBTAT00000009300	-0.1768	1	208	1065	1272
TCONS_00078053	ENSBTAT00000052666	-0.1799	115	277	1	163
TCONS_00078053	ENSBTAT00000010771	-0.1799	115	277	1	163
TCONS_00078053	ENSBTAT00000021830	-0.1464	1	277	185	461
TCONS_00078053	ENSBTAT00000016212	-0.1704	82	277	1	196
TCONS_00078053	ENSBTAT00000002282	-0.143	1	277	253	529
TCONS_00078053	ENSBTAT00000022382	-0.1449	33	277	1	245
TCONS_00078053	ENSBTAT00000022385	-0.1565	1	254	2087	2340
TCONS_00078053	ENSBTAT00000011608	-0.1548	1	277	3349	3625
TCONS_00078053	ENSBTAT00000011993	-0.1502	1	277	12	288
TCONS_00078053	ENSBTAT00000002067	-0.193	128	277	1	150
TCONS_00078053	ENSBTAT00000061625	-0.1448	1	277	2481	2757
TCONS_00078053	ENSBTAT00000008728	-0.1932	112	277	1	166
TCONS_00078053	ENSBTAT00000033863	-0.1518	1	277	3734	4010
TCONS_00078053	ENSBTAT00000052700	-0.1786	1	277	356	632
TCONS_00078053	ENSBTAT00000018630	-0.1407	1	277	1803	2079
TCONS_00078053	ENSBTAT00000018468	-0.1423	1	277	1360	1636
TCONS_00078053	ENSBTAT00000013838	-0.1472	1	277	627	903
TCONS_00078053	ENSBTAT00000047363	-0.2395	1	91	2721	2811
TCONS_00078053	ENSBTAT00000064767	-0.2395	1	91	1725	1815
TCONS_00078053	ENSBTAT00000047742	-0.1431	1	218	194	411
TCONS_00078053	ENSBTAT00000020642	-0.1456	1	277	903	1179
TCONS_00078053	ENSBTAT00000015359	-0.1468	1	277	1337	1613
TCONS_00078053	ENSBTAT00000029363	-0.1433	105	277	1	173
TCONS_00078053	ENSBTAT00000002113	-0.1438	116	277	1	162
TCONS_00078053	ENSBTAT00000063076	-0.1677	104	277	1	174
TCONS_00078053	ENSBTAT00000018119	-0.1448	1	277	1968	2244
TCONS_00078053	ENSBTAT00000009103	-0.1515	1	277	2622	2898
TCONS_00078053	ENSBTAT00000027120	-0.1617	1	277	73	349
TCONS_00078053	ENSBTAT00000012005	-0.1987	134	277	1	144
TCONS_00078053	ENSBTAT00000020406	-0.1512	2	277	1	276
TCONS_00078053	ENSBTAT00000025518	-0.1403	1	277	60	336
TCONS_00078053	ENSBTAT00000049153	-0.1497	1	277	549	825
TCONS_00078053	ENSBTAT00000049169	-0.1497	1	277	549	825
TCONS_00078053	ENSBTAT00000048851	-0.1551	1	265	843	1107
TCONS_00078053	ENSBTAT00000049553	-0.1965	95	190	1	96
TCONS_00078053	ENSBTAT00000053205	-0.1477	1	277	8	284
TCONS_00078053	ENSBTAT00000066316	-0.1593	1	277	730	1006
TCONS_00078053	ENSBTAT00000063403	-0.1503	1	201	922	1122
TCONS_00078053	ENSBTAT00000061511	-0.1531	1	277	382	658
TCONS_00078053	ENSBTAT00000006190	-0.1695	189	277	1	89
TCONS_00078053	ENSBTAT00000022619	-0.1599	141	277	1	137
TCONS_00078053	ENSBTAT00000010797	-0.1442	1	220	2250	2469
TCONS_00078053	ENSBTAT00000004564	-0.1496	1	277	1126	1402
TCONS_00078053	ENSBTAT00000007421	-0.1445	1	242	986	1227
TCONS_00078053	ENSBTAT00000050735	-0.1959	160	277	1	118
TCONS_00078053	ENSBTAT00000002299	-0.1707	1	277	709	985
TCONS_00078053	ENSBTAT00000024803	-0.1508	1	277	719	995
TCONS_00078053	ENSBTAT00000007134	-0.1453	1	277	768	1044
TCONS_00078053	ENSBTAT00000015319	-0.2102	143	277	1	135
TCONS_00078053	ENSBTAT00000036775	-0.1434	1	227	896	1122
TCONS_00078053	ENSBTAT00000019353	-0.1505	1	277	1466	1742
TCONS_00078053	ENSBTAT00000026846	-0.1435	1	277	3857	4133
TCONS_00078053	ENSBTAT00000017721	-0.2241	170	277	1	108
TCONS_00078053	ENSBTAT00000029329	-0.1481	1	277	330	606
TCONS_00078053	ENSBTAT00000049400	-0.1709	1	277	112	388
TCONS_00078053	ENSBTAT00000022902	-0.1984	32	277	1	246
TCONS_00078053	ENSBTAT00000029077	-0.1501	1	200	1742	1941
TCONS_00078053	ENSBTAT00000061021	-0.2385	49	277	1	229
TCONS_00078053	ENSBTAT00000039811	-0.1539	1	277	1757	2033
TCONS_00078053	ENSBTAT00000003384	-0.1525	1	277	1664	1940
TCONS_00078053	ENSBTAT00000022398	-0.219	123	277	1	155
TCONS_00078053	ENSBTAT00000036172	-0.1422	1	277	660	936
TCONS_00078053	ENSBTAT00000001337	-0.1441	1	256	783	1038
TCONS_00078053	ENSBTAT00000063486	-0.1441	1	256	771	1026
TCONS_00078053	ENSBTAT00000027155	-0.1476	1	277	1229	1505
TCONS_00078053	ENSBTAT00000025969	-0.1597	1	277	223	499
TCONS_00078053	ENSBTAT00000001550	-0.1967	1	181	942	1122
TCONS_00078053	ENSBTAT00000063626	-0.1454	1	277	615	891
TCONS_00078053	ENSBTAT00000063074	-0.159	1	277	37	313
TCONS_00078053	ENSBTAT00000052816	-0.159	1	277	37	313
TCONS_00078053	ENSBTAT00000039787	-0.1865	1	211	717	927
TCONS_00078053	ENSBTAT00000014394	-0.1693	1	277	133	409
TCONS_00078053	ENSBTAT00000048277	-0.2168	104	277	1	174
TCONS_00078053	ENSBTAT00000005562	-0.172	1	277	1200	1476
TCONS_00078053	ENSBTAT00000061171	-0.1409	1	277	1851	2127
TCONS_00078053	ENSBTAT00000002122	-0.1676	1	277	4971	5247
TCONS_00078053	ENSBTAT00000026158	-0.1406	1	277	665	941
TCONS_00078053	ENSBTAT00000063576	-0.2893	146	217	1	72
TCONS_00078053	ENSBTAT00000049667	-0.1579	1	277	1350	1626
TCONS_00078053	ENSBTAT00000061508	-0.1462	1	277	1113	1389
TCONS_00078053	ENSBTAT00000012158	-0.2121	1	202	2781	2982
TCONS_00078053	ENSBTAT00000065746	-0.1402	1	249	67	315
TCONS_00078053	ENSBTAT00000048966	-0.1436	1	277	2972	3248
TCONS_00078053	ENSBTAT00000028224	-0.1507	1	277	623	899
TCONS_00078053	ENSBTAT00000056158	-0.1983	1	277	1828	2104
TCONS_00078053	ENSBTAT00000048562	-0.141	1	277	1443	1719
TCONS_00078053	ENSBTAT00000018961	-0.1581	1	277	2073	2349
TCONS_00078053	ENSBTAT00000003986	-0.1731	1	277	2382	2658
TCONS_00078053	ENSBTAT00000056663	-0.2297	134	277	1	144
TCONS_00078053	ENSBTAT00000006715	-0.1494	156	277	1	122
TCONS_00078053	ENSBTAT00000063501	-0.1639	1	277	597	873
TCONS_00078053	ENSBTAT00000019790	-0.1639	1	277	597	873
TCONS_00078053	ENSBTAT00000007718	-0.144	120	277	1	158
TCONS_00078053	ENSBTAT00000002064	-0.1799	1	160	975	1134
TCONS_00078053	ENSBTAT00000005787	-0.1484	1	277	349	625
TCONS_00078053	ENSBTAT00000014629	-0.1484	1	277	207	483
TCONS_00078053	ENSBTAT00000015933	-0.1421	1	277	1802	2078
TCONS_00078053	ENSBTAT00000022119	-0.149	1	277	273	549
TCONS_00078053	ENSBTAT00000001617	-0.1744	94	277	1	184
TCONS_00078053	ENSBTAT00000011036	-0.1622	1	277	1159	1435
TCONS_00078053	ENSBTAT00000019802	-0.2216	167	277	1	111
TCONS_00078053	ENSBTAT00000003086	-0.1611	136	277	1	142
TCONS_00078053	ENSBTAT00000029909	-0.1591	1	277	221	497
TCONS_00078053	ENSBTAT00000018586	-0.1467	1	277	2741	3017
TCONS_00078053	ENSBTAT00000012404	-0.1427	1	277	105	381
TCONS_00078053	ENSBTAT00000015660	-0.224	142	277	1	136
TCONS_00078053	ENSBTAT00000054734	-0.1508	1	277	143	419
TCONS_00078053	ENSBTAT00000055137	-0.1496	112	277	1	166
TCONS_00078053	ENSBTAT00000006179	-0.1505	1	221	116	336
TCONS_00078053	ENSBTAT00000061525	-0.1407	1	277	304	580
TCONS_00078053	ENSBTAT00000048647	-0.1599	134	277	1	144
TCONS_00078053	ENSBTAT00000003368	-0.1449	1	277	296	572
TCONS_00078053	ENSBTAT00000061124	-0.1433	1	277	1152	1428
TCONS_00078053	ENSBTAT00000061560	-0.1507	1	277	5132	5408
TCONS_00078053	ENSBTAT00000032564	-0.1402	1	277	157	433
TCONS_00078053	ENSBTAT00000029184	-0.1458	1	277	701	977
TCONS_00078053	ENSBTAT00000008338	-0.1505	75	277	1	203
TCONS_00078053	ENSBTAT00000005183	-0.145	151	277	1	127
TCONS_00078053	ENSBTAT00000002878	-0.1456	1	277	156	432
TCONS_00078053	ENSBTAT00000061166	-1.1687	256	277	1	22
TCONS_00078053	ENSBTAT00000008440	-0.1578	1	277	52	328
TCONS_00078053	ENSBTAT00000061104	-0.1465	1	277	70	346
TCONS_00078053	ENSBTAT00000009093	-0.1486	1	220	1548	1767
TCONS_00078053	ENSBTAT00000019352	-0.1569	1	277	209	485
TCONS_00078053	ENSBTAT00000000944	-0.1404	1	277	385	661
TCONS_00078053	ENSBTAT00000000902	-0.1416	1	277	1143	1419
TCONS_00078053	ENSBTAT00000063778	-0.1405	1	185	326	510
TCONS_00078053	ENSBTAT00000027819	-0.1566	1	91	384	474
TCONS_00078053	ENSBTAT00000010959	-0.1531	1	277	223	499
TCONS_00078053	ENSBTAT00000003617	-0.1515	1	277	1193	1469
TCONS_00078053	ENSBTAT00000013616	-0.142	1	277	716	992
TCONS_00078053	ENSBTAT00000065249	-0.1449	1	277	351	627
TCONS_00078053	ENSBTAT00000061317	-0.1449	1	277	351	627
TCONS_00078053	ENSBTAT00000005666	-0.1494	1	277	1884	2160
TCONS_00078053	ENSBTAT00000063090	-0.1528	1	277	63	339
TCONS_00078053	ENSBTAT00000056908	-0.1719	1	215	913	1127
TCONS_00078053	ENSBTAT00000011034	-0.1823	77	277	1	201
TCONS_00078053	ENSBTAT00000027897	-0.1482	1	277	1816	2092
TCONS_00078053	ENSBTAT00000004332	-0.2108	149	277	1	129
TCONS_00078053	ENSBTAT00000036694	-0.1662	1	277	2400	2676
TCONS_00078053	ENSBTAT00000004903	-0.1554	126	277	1	152
TCONS_00078053	ENSBTAT00000047495	-0.1553	130	277	1	148
TCONS_00078053	ENSBTAT00000027205	-0.1506	1	277	1472	1748
TCONS_00078053	ENSBTAT00000054946	-0.1506	1	277	818	1094
TCONS_00078053	ENSBTAT00000054406	-0.1647	1	268	1452	1719
TCONS_00078053	ENSBTAT00000008612	-0.1478	1	277	812	1088
TCONS_00078053	ENSBTAT00000009446	-0.1771	122	277	1	156
TCONS_00078053	ENSBTAT00000035430	-0.1639	120	277	1	158
TCONS_00078053	ENSBTAT00000006001	-0.1525	1	241	1344	1584
TCONS_00078053	ENSBTAT00000063280	-0.1417	1	277	915	1191
TCONS_00078053	ENSBTAT00000013669	-0.1408	1	277	314	590
TCONS_00078053	ENSBTAT00000061117	-0.1535	1	236	3845	4080
TCONS_00078053	ENSBTAT00000026733	-0.2131	112	277	1	166
TCONS_00078053	ENSBTAT00000021306	-0.158	1	277	1141	1417
TCONS_00078053	ENSBTAT00000014115	-0.1465	1	277	742	1018
TCONS_00078053	ENSBTAT00000019284	-0.1737	1	277	333	609
TCONS_00078053	ENSBTAT00000013792	-0.1497	1	277	93	369
TCONS_00078053	ENSBTAT00000047320	-0.1752	1	202	681	882
TCONS_00078053	ENSBTAT00000003433	-0.234	88	277	1	190
TCONS_00078053	ENSBTAT00000008139	-0.1609	160	277	1	118
TCONS_00078053	ENSBTAT00000023356	-0.142	1	152	749	900
TCONS_00078053	ENSBTAT00000009023	-0.1421	1	277	1920	2196
TCONS_00078053	ENSBTAT00000035504	-0.1435	1	203	479	681
TCONS_00078053	ENSBTAT00000008500	-0.1492	1	277	56	332
TCONS_00078053	ENSBTAT00000001371	-0.1783	149	277	1	129
TCONS_00078053	ENSBTAT00000047273	-0.1444	1	277	67	343
TCONS_00078053	ENSBTAT00000047394	-0.1444	1	277	67	343
TCONS_00078053	ENSBTAT00000047408	-0.1465	1	277	149	425
TCONS_00078053	ENSBTAT00000028205	-0.1638	1	277	231	507
TCONS_00078053	ENSBTAT00000046662	-0.1701	145	277	1	133
TCONS_00078053	ENSBTAT00000026033	-0.144	23	277	1	255
TCONS_00078053	ENSBTAT00000033196	-0.1509	1	277	1932	2208
TCONS_00078053	ENSBTAT00000002235	-0.1482	1	214	2220	2433
TCONS_00078053	ENSBTAT00000002476	-0.1565	1	277	1412	1688
TCONS_00078053	ENSBTAT00000063014	-0.147	1	277	429	705
TCONS_00078053	ENSBTAT00000056961	-0.1543	1	277	449	725
TCONS_00078053	ENSBTAT00000028967	-0.1463	1	277	111	387
TCONS_00078053	ENSBTAT00000030167	-0.1434	1	277	84	360
TCONS_00078053	ENSBTAT00000003701	-0.1757	1	188	2225	2412
TCONS_00078053	ENSBTAT00000013326	-0.1414	1	277	948	1224
TCONS_00078053	ENSBTAT00000005398	-0.1489	1	277	978	1254
TCONS_00078053	ENSBTAT00000026040	-0.1597	1	277	3279	3555
TCONS_00078053	ENSBTAT00000001799	-0.1439	1	277	474	750
TCONS_00078053	ENSBTAT00000056742	-0.1647	1	277	2682	2958
TCONS_00078053	ENSBTAT00000063457	-0.1448	1	277	1377	1653
TCONS_00078053	ENSBTAT00000017450	-0.1565	1	277	7	283
TCONS_00078053	ENSBTAT00000047295	-0.1402	1	277	60	336
TCONS_00078053	ENSBTAT00000064626	-0.1662	1	277	1170	1446
TCONS_00078053	ENSBTAT00000003773	-0.1521	1	277	458	734
TCONS_00078053	ENSBTAT00000005680	-0.1632	1	277	1124	1400
TCONS_00078053	ENSBTAT00000001165	-0.1753	133	277	1	145
TCONS_00078053	ENSBTAT00000046840	-0.1731	1	218	1076	1293
TCONS_00078053	ENSBTAT00000056979	-0.1473	12	277	1	266
TCONS_00078053	ENSBTAT00000031526	-0.1649	1	199	1911	2109
TCONS_00078053	ENSBTAT00000024971	-0.1667	1	277	37	313
TCONS_00078053	ENSBTAT00000012174	-0.1502	1	219	490	708
TCONS_00078053	ENSBTAT00000003665	-0.1434	1	277	774	1050
TCONS_00078053	ENSBTAT00000053304	-0.1544	1	277	1773	2049
TCONS_00078053	ENSBTAT00000017826	-0.1806	121	277	1	157
TCONS_00078053	ENSBTAT00000021229	-0.1492	45	277	1	233
TCONS_00078053	ENSBTAT00000061092	-0.1428	1	277	716	992
TCONS_00078053	ENSBTAT00000065948	-0.1437	1	277	859	1135
TCONS_00078053	ENSBTAT00000047614	-0.1437	1	277	844	1120
TCONS_00078053	ENSBTAT00000052059	-0.157	1	277	1732	2008
TCONS_00078053	ENSBTAT00000022083	-0.1605	1	277	1237	1513
TCONS_00078053	ENSBTAT00000063266	-0.1605	1	277	1237	1513
TCONS_00078053	ENSBTAT00000016211	-0.2945	103	277	1	175
TCONS_00078053	ENSBTAT00000007273	-0.1427	27	277	1	251
TCONS_00078053	ENSBTAT00000047077	-0.1725	142	277	1	136
TCONS_00078053	ENSBTAT00000054018	-0.1574	1	277	958	1234
TCONS_00078053	ENSBTAT00000063282	-0.1574	1	277	1264	1540
TCONS_00078053	ENSBTAT00000025591	-0.1473	1	176	404	579
TCONS_00078053	ENSBTAT00000007277	-0.1455	1	220	1665	1884
TCONS_00078053	ENSBTAT00000020950	-0.2168	97	277	1	181
TCONS_00078053	ENSBTAT00000008739	-0.1688	122	277	1	156
TCONS_00078053	ENSBTAT00000011760	-0.1645	1	277	600	876
TCONS_00078053	ENSBTAT00000016206	-0.1453	1	277	6114	6390
TCONS_00078053	ENSBTAT00000016186	-0.1899	1	179	1538	1716
TCONS_00078053	ENSBTAT00000003980	-0.1423	1	277	2096	2372
TCONS_00078053	ENSBTAT00000040023	-0.1539	1	277	1691	1967
TCONS_00078053	ENSBTAT00000064299	-0.1539	1	277	1691	1967
TCONS_00078053	ENSBTAT00000061268	-0.1939	1	187	2373	2559
TCONS_00078053	ENSBTAT00000061262	-0.1441	1	277	3888	4164
TCONS_00078053	ENSBTAT00000022777	-0.1411	35	277	1	243
TCONS_00078053	ENSBTAT00000018822	-0.1725	94	277	1	184
TCONS_00078053	ENSBTAT00000020974	-0.1439	1	277	969	1245
TCONS_00078053	ENSBTAT00000009923	-0.148	1	271	1416	1686
TCONS_00078053	ENSBTAT00000013636	-0.1472	1	277	1707	1983
TCONS_00078053	ENSBTAT00000061068	-0.1481	1	277	2799	3075
TCONS_00078053	ENSBTAT00000009070	-0.1412	1	277	1911	2187
TCONS_00078053	ENSBTAT00000000345	-0.1442	1	214	4746	4959
TCONS_00078053	ENSBTAT00000008106	-0.1502	1	277	163	439
TCONS_00078053	ENSBTAT00000010675	-0.1653	92	277	1	186
TCONS_00078053	ENSBTAT00000047451	-0.1408	1	277	746	1022
TCONS_00078053	ENSBTAT00000006585	-0.1565	1	277	1104	1380
TCONS_00078053	ENSBTAT00000017288	-0.1442	1	277	195	471
TCONS_00078053	ENSBTAT00000007665	-0.143	1	277	2067	2343
TCONS_00078053	ENSBTAT00000012416	-0.1589	1	277	546	822
TCONS_00078053	ENSBTAT00000033154	-0.1518	1	277	748	1024
TCONS_00078053	ENSBTAT00000010604	-0.1409	1	277	52	328
TCONS_00078053	ENSBTAT00000065713	-0.141	1	277	72	348
TCONS_00078053	ENSBTAT00000007678	-0.1459	1	277	342	618
TCONS_00078053	ENSBTAT00000063442	-0.1466	1	277	331	607
TCONS_00078053	ENSBTAT00000008336	-0.1528	1	277	362	638
TCONS_00078053	ENSBTAT00000065387	-0.1462	1	277	1355	1631
TCONS_00078053	ENSBTAT00000013481	-0.1458	1	230	6352	6581
TCONS_00078053	ENSBTAT00000016601	-0.1553	3	277	1	275
TCONS_00078053	ENSBTAT00000026500	-0.1451	1	277	2545	2821
TCONS_00078053	ENSBTAT00000007685	-0.144	1	277	3695	3971
TCONS_00078053	ENSBTAT00000003925	-0.1573	130	277	1	148
TCONS_00078053	ENSBTAT00000014920	-0.1425	1	277	1438	1714
TCONS_00078053	ENSBTAT00000025026	-0.1441	1	173	317	489
TCONS_00078053	ENSBTAT00000065856	-0.1632	1	277	2603	2879
TCONS_00078053	ENSBTAT00000007690	-0.1437	1	277	300	576
TCONS_00078053	ENSBTAT00000035975	-0.1514	1	277	665	941
TCONS_00078053	ENSBTAT00000015900	-0.1465	1	246	589	834
TCONS_00078053	ENSBTAT00000012726	-0.1432	1	229	1827	2055
TCONS_00078053	ENSBTAT00000028964	-0.1485	1	193	2841	3033
TCONS_00078053	ENSBTAT00000021456	-0.1447	1	277	98	374
TCONS_00078053	ENSBTAT00000009478	-0.1431	1	277	26	302
TCONS_00078053	ENSBTAT00000009106	-0.1451	1	277	952	1228
TCONS_00078053	ENSBTAT00000001725	-0.2067	132	277	1	146
TCONS_00078053	ENSBTAT00000031269	-0.1446	1	208	2727	2934
TCONS_00078053	ENSBTAT00000047115	-0.1424	1	277	444	720
TCONS_00078053	ENSBTAT00000015635	-0.1424	1	277	609	885
TCONS_00078053	ENSBTAT00000023304	-0.1434	1	277	4650	4926
TCONS_00078053	ENSBTAT00000065899	-0.1972	133	277	1	145
TCONS_00078053	ENSBTAT00000015482	-0.1972	133	277	1	145
TCONS_00078053	ENSBTAT00000000396	-0.1495	63	277	1	215
TCONS_00078053	ENSBTAT00000017066	-0.205	131	277	1	147
TCONS_00078053	ENSBTAT00000016022	-0.1507	1	277	635	911
TCONS_00078053	ENSBTAT00000007026	-0.1608	1	277	312	588
TCONS_00078053	ENSBTAT00000065013	-0.1686	1	277	237	513
TCONS_00078053	ENSBTAT00000064760	-0.1547	1	277	168	444
TCONS_00078053	ENSBTAT00000020570	-0.1458	53	277	1	225
TCONS_00078053	ENSBTAT00000021815	-0.1477	1	277	211	487
TCONS_00078053	ENSBTAT00000040033	-0.1422	1	261	472	732
TCONS_00078053	ENSBTAT00000025661	-0.1743	1	177	1459	1635
TCONS_00078053	ENSBTAT00000014839	-0.148	114	277	1	164
TCONS_00078053	ENSBTAT00000011978	-0.1482	1	277	847	1123
TCONS_00078053	ENSBTAT00000012167	-0.1491	79	277	1	199
TCONS_00078053	ENSBTAT00000028443	-0.1408	1	277	546	822
TCONS_00078053	ENSBTAT00000034346	-0.1483	1	277	192	468
TCONS_00078053	ENSBTAT00000035540	-0.1483	1	277	192	468
TCONS_00078053	ENSBTAT00000040381	-0.1483	1	277	261	537
TCONS_00078053	ENSBTAT00000053176	-0.1483	1	277	255	531
TCONS_00078053	ENSBTAT00000018911	-0.1526	1	252	760	1011
TCONS_00078053	ENSBTAT00000063219	-0.1917	14	277	1	264
TCONS_00078053	ENSBTAT00000008009	-0.1516	1	277	1468	1744
TCONS_00078053	ENSBTAT00000028862	-0.1494	1	277	230	506
TCONS_00078053	ENSBTAT00000020643	-0.1706	1	277	113	389
TCONS_00078053	ENSBTAT00000009562	-0.1468	4	277	1	274
TCONS_00078053	ENSBTAT00000013364	-0.1512	1	277	2036	2312
TCONS_00078053	ENSBTAT00000003873	-0.1624	108	277	1	170
TCONS_00078053	ENSBTAT00000047113	-0.1653	1	277	180	456
TCONS_00078053	ENSBTAT00000019916	-0.1479	1	277	918	1194
TCONS_00078053	ENSBTAT00000020770	-0.163	1	187	1128	1314
TCONS_00078053	ENSBTAT00000035265	-0.1439	86	277	1	192
TCONS_00078053	ENSBTAT00000034881	-0.2184	1	178	1377	1554
TCONS_00078053	ENSBTAT00000017338	-0.1485	1	230	1529	1758
TCONS_00078053	ENSBTAT00000016685	-0.1424	1	277	2243	2519
TCONS_00078053	ENSBTAT00000003463	-0.1463	1	277	804	1080
TCONS_00078053	ENSBTAT00000035966	-0.1805	1	271	1098	1368
TCONS_00078053	ENSBTAT00000017776	-0.177	1	235	1326	1560
TCONS_00078053	ENSBTAT00000014101	-0.1544	1	277	1115	1391
TCONS_00078053	ENSBTAT00000039197	-0.1605	1	277	2658	2934
TCONS_00078053	ENSBTAT00000010955	-0.2165	1	206	938	1143
TCONS_00078053	ENSBTAT00000019549	-0.1424	1	277	140	416
TCONS_00078053	ENSBTAT00000028669	-0.1541	1	277	1110	1386
TCONS_00078053	ENSBTAT00000026432	-0.1441	1	277	1369	1645
TCONS_00078053	ENSBTAT00000026058	-0.1445	1	277	683	959
TCONS_00078053	ENSBTAT00000015166	-0.1477	1	277	1027	1303
TCONS_00078053	ENSBTAT00000001490	-0.1563	1	205	1092	1296
TCONS_00078053	ENSBTAT00000001069	-0.1599	63	236	1	174
TCONS_00078053	ENSBTAT00000063697	-0.1906	103	177	1	75
TCONS_00078053	ENSBTAT00000001284	-0.1448	55	277	1	223
TCONS_00078053	ENSBTAT00000006361	-0.1489	1	239	1493	1731
TCONS_00078053	ENSBTAT00000011137	-0.1466	1	277	1546	1822
TCONS_00078053	ENSBTAT00000028783	-0.1448	1	277	1188	1464
TCONS_00078053	ENSBTAT00000025762	-0.1619	77	277	1	201
TCONS_00078053	ENSBTAT00000063844	-0.1549	1	277	267	543
TCONS_00078053	ENSBTAT00000046676	-0.1698	1	277	768	1044
TCONS_00078053	ENSBTAT00000048732	-0.1447	1	277	726	1002
TCONS_00078053	ENSBTAT00000000588	-0.1491	1	277	1100	1376
TCONS_00078053	ENSBTAT00000022075	-0.1473	1	277	1387	1663
TCONS_00078053	ENSBTAT00000016421	-0.1492	1	277	82	358
TCONS_00078053	ENSBTAT00000052090	-0.1475	1	277	336	612
TCONS_00078053	ENSBTAT00000013922	-0.1485	1	277	861	1137
TCONS_00078053	ENSBTAT00000061283	-0.1985	113	277	1	165
TCONS_00078053	ENSBTAT00000025668	-0.1782	1	277	323	599
TCONS_00078053	ENSBTAT00000025834	-0.1678	1	277	1581	1857
TCONS_00078053	ENSBTAT00000019554	-0.1436	52	277	1	226
TCONS_00078053	ENSBTAT00000022393	-0.1667	112	277	1	166
TCONS_00078053	ENSBTAT00000064557	-0.1425	1	277	146	422
TCONS_00078053	ENSBTAT00000061378	-0.1471	1	277	386	662
TCONS_00078053	ENSBTAT00000000135	-0.1422	1	277	235	511
TCONS_00078053	ENSBTAT00000052707	-0.1418	1	277	432	708
TCONS_00078053	ENSBTAT00000035180	-0.1446	1	215	855	1069
TCONS_00078053	ENSBTAT00000047158	-0.2019	1	258	454	711
TCONS_00078053	ENSBTAT00000054019	-0.1677	1	277	1422	1698
TCONS_00078053	ENSBTAT00000031642	-0.1658	148	277	1	130
TCONS_00078053	ENSBTAT00000005618	-0.1447	106	277	1	172
TCONS_00078053	ENSBTAT00000061052	-0.1779	1	277	912	1188
TCONS_00078053	ENSBTAT00000020386	-0.1758	1	277	3176	3452
TCONS_00078053	ENSBTAT00000008184	-0.1427	1	277	2673	2949
TCONS_00078053	ENSBTAT00000034282	-0.1524	128	277	1	150
TCONS_00078053	ENSBTAT00000016702	-0.2139	134	277	1	144
TCONS_00078053	ENSBTAT00000019939	-0.2351	170	277	1	108
TCONS_00078053	ENSBTAT00000066189	-0.1604	1	275	158	432
TCONS_00078053	ENSBTAT00000002828	-0.1547	152	277	1	126
TCONS_00078053	ENSBTAT00000018484	-0.1438	1	277	100	376
TCONS_00078053	ENSBTAT00000061256	-0.2201	137	277	1	141
TCONS_00078053	ENSBTAT00000039972	-0.1476	1	263	1268	1530
TCONS_00078053	ENSBTAT00000027690	-0.1527	60	277	1	218
TCONS_00078053	ENSBTAT00000014072	-0.1541	149	277	1	129
TCONS_00078053	ENSBTAT00000056799	-0.1734	1	277	944	1220
TCONS_00078053	ENSBTAT00000000589	-0.1707	124	277	1	154
TCONS_00078053	ENSBTAT00000004643	-0.1475	1	208	2349	2556
TCONS_00078053	ENSBTAT00000066258	-0.1475	1	208	657	864
TCONS_00078053	ENSBTAT00000025561	-0.1731	124	277	1	154
TCONS_00078053	ENSBTAT00000047119	-0.1494	1	277	695	971
TCONS_00078053	ENSBTAT00000008982	-0.1423	1	277	1378	1654
TCONS_00078053	ENSBTAT00000025826	-0.1597	1	277	57	333
TCONS_00078053	ENSBTAT00000046857	-0.1728	133	277	1	145
TCONS_00078053	ENSBTAT00000005775	-0.1495	130	277	1	148
TCONS_00078053	ENSBTAT00000012804	-0.1517	1	260	992	1251
TCONS_00078053	ENSBTAT00000022553	-0.1566	1	277	2883	3159
TCONS_00078053	ENSBTAT00000015136	-0.166	1	227	845	1071
TCONS_00078053	ENSBTAT00000056151	-0.3104	118	225	1	108
TCONS_00078053	ENSBTAT00000005840	-0.147	1	277	248	524
TCONS_00078053	ENSBTAT00000046523	-0.1555	101	277	1	177
TCONS_00078053	ENSBTAT00000043352	-0.1832	77	277	1	201
TCONS_00078053	ENSBTAT00000064975	-0.1425	1	277	246	522
TCONS_00078053	ENSBTAT00000045866	-0.1469	1	184	258	441
TCONS_00078053	ENSBTAT00000064232	-0.1765	106	277	1	172
TCONS_00078053	ENSBTAT00000064369	-0.1771	1	277	285	561
TCONS_00078053	ENSBTAT00000012871	-0.1528	1	277	285	561
TCONS_00078053	ENSBTAT00000006795	-0.154	1	263	656	918
TCONS_00078053	ENSBTAT00000015165	-0.1541	1	271	507	777
TCONS_00078053	ENSBTAT00000017013	-0.1644	1	193	1869	2061
TCONS_00078053	ENSBTAT00000023352	-0.1486	1	277	2531	2807
TCONS_00078053	ENSBTAT00000005817	-0.1417	1	277	191	467
TCONS_00078053	ENSBTAT00000036631	-0.1469	1	277	5694	5970
TCONS_00078053	ENSBTAT00000056187	-0.2054	136	277	1	142
TCONS_00078053	ENSBTAT00000012137	-0.1736	143	277	1	135
TCONS_00078053	ENSBTAT00000065505	-0.1736	143	277	1	135
TCONS_00078053	ENSBTAT00000038632	-0.1441	1	277	1271	1547
TCONS_00078053	ENSBTAT00000063231	-0.1466	1	277	7188	7464
TCONS_00078053	ENSBTAT00000024444	-0.1412	99	277	1	179
TCONS_00078053	ENSBTAT00000046331	-0.1505	87	277	1	191
TCONS_00078053	ENSBTAT00000009575	-0.1597	1	277	2176	2452
TCONS_00078053	ENSBTAT00000046295	-0.1455	1	277	1132	1408
TCONS_00078053	ENSBTAT00000035414	-0.1412	1	277	1348	1624
TCONS_00078053	ENSBTAT00000038682	-0.1543	1	277	602	878
TCONS_00078053	ENSBTAT00000006175	-0.1506	1	277	350	626
TCONS_00078053	ENSBTAT00000022860	-0.1508	1	277	857	1133
TCONS_00078053	ENSBTAT00000063708	-0.1544	144	277	1	134
TCONS_00078053	ENSBTAT00000061365	-0.1464	1	230	2546	2775
TCONS_00078053	ENSBTAT00000001696	-0.1496	1	277	1380	1656
TCONS_00078053	ENSBTAT00000061238	-0.1455	88	277	1	190
TCONS_00078053	ENSBTAT00000025923	-0.1581	1	247	1599	1845
TCONS_00078053	ENSBTAT00000004948	-0.1441	1	277	1672	1948
TCONS_00078053	ENSBTAT00000032274	-0.1747	1	277	3176	3452
TCONS_00078053	ENSBTAT00000032276	-0.2127	1	208	558	765
TCONS_00078053	ENSBTAT00000054801	-0.1438	1	277	287	563
TCONS_00078053	ENSBTAT00000019703	-0.141	1	277	944	1220
TCONS_00078053	ENSBTAT00000061398	-0.1457	1	277	31	307
TCONS_00078053	ENSBTAT00000000325	-0.1402	1	277	335	611
TCONS_00078053	ENSBTAT00000026388	-0.1605	1	277	856	1132
TCONS_00078053	ENSBTAT00000002101	-0.143	1	277	1611	1887
TCONS_00078053	ENSBTAT00000007340	-0.1576	1	277	592	868
TCONS_00078053	ENSBTAT00000064096	-0.1576	1	277	577	853
TCONS_00078053	ENSBTAT00000045963	-0.178	105	277	1	173
TCONS_00078053	ENSBTAT00000007470	-0.1423	1	263	953	1215
TCONS_00078053	ENSBTAT00000019347	-0.1433	1	217	189	405
TCONS_00078053	ENSBTAT00000024320	-0.1436	1	277	3495	3771
TCONS_00078053	ENSBTAT00000001908	-0.1462	1	255	463	717
TCONS_00078053	ENSBTAT00000065797	-0.1634	118	180	1	63
TCONS_00078053	ENSBTAT00000025636	-0.1552	95	277	1	183
TCONS_00078053	ENSBTAT00000064959	-0.1483	1	230	1586	1815
TCONS_00078053	ENSBTAT00000050675	-0.1483	1	230	1574	1803
TCONS_00078053	ENSBTAT00000027831	-0.1731	1	277	2497	2773
TCONS_00078053	ENSBTAT00000064996	-0.1626	1	197	80	276
TCONS_00078053	ENSBTAT00000048134	-0.1415	1	277	313	589
TCONS_00078053	ENSBTAT00000061635	-0.1472	1	277	1986	2262
TCONS_00078053	ENSBTAT00000022065	-0.1427	1	226	1947	2172
TCONS_00078053	ENSBTAT00000015938	-0.1458	1	277	192	468
TCONS_00078053	ENSBTAT00000047964	-0.1447	1	236	533	768
TCONS_00078053	ENSBTAT00000007456	-0.1426	1	277	1983	2259
TCONS_00078053	ENSBTAT00000013748	-0.1498	1	277	1238	1514
TCONS_00078053	ENSBTAT00000028930	-0.176	1	277	839	1115
TCONS_00078053	ENSBTAT00000005916	-0.17	1	277	3266	3542
TCONS_00078053	ENSBTAT00000025159	-0.1465	39	277	1	239
TCONS_00078053	ENSBTAT00000046545	-0.1462	1	277	843	1119
TCONS_00078053	ENSBTAT00000000305	-0.1417	1	277	3403	3679
TCONS_00078053	ENSBTAT00000063702	-0.2388	143	277	1	135
TCONS_00078053	ENSBTAT00000022070	-0.1465	1	277	2658	2934
TCONS_00078053	ENSBTAT00000065734	-0.1556	133	246	1	114
TCONS_00078053	ENSBTAT00000008837	-0.1599	1	277	698	974
TCONS_00078053	ENSBTAT00000064519	-0.1442	1	277	18	294
TCONS_00078053	ENSBTAT00000025343	-0.1573	1	277	120	396
TCONS_00078053	ENSBTAT00000005648	-0.1458	1	277	542	818
TCONS_00078053	ENSBTAT00000063942	-0.1854	127	277	1	151
TCONS_00078053	ENSBTAT00000028482	-0.148	1	277	1110	1386
TCONS_00078053	ENSBTAT00000046471	-0.148	1	277	1746	2022
TCONS_00078053	ENSBTAT00000046528	-0.1485	1	277	128	404
TCONS_00078053	ENSBTAT00000065913	-0.1543	1	176	188	363
TCONS_00078053	ENSBTAT00000003547	-0.1467	1	277	1154	1430
TCONS_00078053	ENSBTAT00000027001	-0.1468	12	277	1	266
TCONS_00078053	ENSBTAT00000045529	-0.1724	1	220	2253	2472
TCONS_00078053	ENSBTAT00000057315	-0.1486	1	277	283	559
TCONS_00078053	ENSBTAT00000065824	-0.1543	1	176	188	363
TCONS_00078053	ENSBTAT00000047834	-0.1553	1	277	582	858
TCONS_00078053	ENSBTAT00000015238	-0.1431	1	277	149	425
TCONS_00078053	ENSBTAT00000052368	-0.1626	78	277	1	200
TCONS_00078053	ENSBTAT00000029525	-0.1469	1	277	916	1192
TCONS_00078053	ENSBTAT00000047843	-0.1403	1	277	398	674
TCONS_00078053	ENSBTAT00000020794	-0.1544	1	277	1399	1675
TCONS_00078053	ENSBTAT00000056520	-0.1561	141	277	1	137
TCONS_00078053	ENSBTAT00000004093	-0.1429	1	277	50	326
TCONS_00078053	ENSBTAT00000005228	-0.1663	115	277	1	163
TCONS_00078053	ENSBTAT00000026901	-0.1707	1	277	362	638
TCONS_00078053	ENSBTAT00000001625	-0.1532	1	200	2030	2229
TCONS_00078053	ENSBTAT00000000202	-0.1598	1	277	926	1202
TCONS_00078053	ENSBTAT00000010646	-0.1413	1	277	840	1116
TCONS_00078053	ENSBTAT00000047719	-0.1551	1	277	72	348
TCONS_00078053	ENSBTAT00000026236	-0.1413	1	277	3327	3603
TCONS_00078053	ENSBTAT00000034505	-0.1463	99	277	1	179
TCONS_00078053	ENSBTAT00000000926	-0.1469	1	277	370	646
TCONS_00078053	ENSBTAT00000027633	-0.1584	1	277	889	1165
TCONS_00078053	ENSBTAT00000009888	-0.142	35	277	1	243
TCONS_00078053	ENSBTAT00000024010	-0.184	162	277	1	116
TCONS_00078053	ENSBTAT00000020200	-0.2036	1	277	674	950
TCONS_00078053	ENSBTAT00000064822	-0.16	1	276	1159	1434
TCONS_00078053	ENSBTAT00000012702	-0.1402	1	277	891	1167
TCONS_00078053	ENSBTAT00000063131	-0.1778	95	277	1	183
TCONS_00078053	ENSBTAT00000061121	-0.1455	1	277	2211	2487
TCONS_00078053	ENSBTAT00000004636	-0.1733	1	277	1083	1359
TCONS_00078053	ENSBTAT00000011729	-0.1753	145	277	1	133
TCONS_00078053	ENSBTAT00000065760	-0.1401	1	277	1440	1716
TCONS_00078053	ENSBTAT00000017318	-0.1461	1	277	1182	1458
TCONS_00078053	ENSBTAT00000018748	-0.1461	1	277	3035	3311
TCONS_00078053	ENSBTAT00000017571	-0.1426	1	277	681	957
TCONS_00078053	ENSBTAT00000010591	-0.1408	1	277	72	348
TCONS_00078053	ENSBTAT00000063979	-0.1596	1	277	333	609
TCONS_00078053	ENSBTAT00000009746	-0.1408	1	277	577	853
TCONS_00078053	ENSBTAT00000057402	-0.193	161	277	1	117
TCONS_00078053	ENSBTAT00000025894	-0.1548	1	277	1044	1320
TCONS_00078053	ENSBTAT00000053178	-0.1485	1	277	593	869
TCONS_00078053	ENSBTAT00000023987	-0.1675	1	277	1714	1990
TCONS_00078053	ENSBTAT00000007366	-0.1454	1	214	1254	1467
TCONS_00078053	ENSBTAT00000002168	-0.1738	1	268	1356	1623
TCONS_00078053	ENSBTAT00000009713	-0.149	1	277	1073	1349
TCONS_00078053	ENSBTAT00000015086	-0.1813	89	277	1	189
TCONS_00078053	ENSBTAT00000018773	-0.1404	1	277	59	335
TCONS_00078053	ENSBTAT00000035288	-0.1434	1	277	734	1010
TCONS_00078053	ENSBTAT00000052954	-0.1415	40	277	1	238
TCONS_00078053	ENSBTAT00000001114	-0.1444	1	277	186	462
TCONS_00078053	ENSBTAT00000050034	-0.1729	1	217	1290	1506
TCONS_00078053	ENSBTAT00000000937	-0.1792	1	277	1121	1397
TCONS_00078053	ENSBTAT00000004815	-0.2029	1	176	1500	1675
TCONS_00078053	ENSBTAT00000064749	-0.1638	87	277	1	191
TCONS_00078053	ENSBTAT00000010016	-0.1656	1	277	1251	1527
TCONS_00078053	ENSBTAT00000006786	-0.1426	1	277	256	532
TCONS_00078053	ENSBTAT00000025412	-0.1459	1	277	1209	1485
TCONS_00078053	ENSBTAT00000065352	-0.1722	1	277	1083	1359
TCONS_00078053	ENSBTAT00000045268	-0.1722	1	241	1068	1308
TCONS_00078053	ENSBTAT00000020056	-0.1666	1	172	231	402
TCONS_00078053	ENSBTAT00000036592	-0.1403	1	249	1972	2220
TCONS_00078053	ENSBTAT00000009148	-0.1425	1	277	1085	1361
TCONS_00078053	ENSBTAT00000026592	-0.1425	1	277	616	892
TCONS_00078053	ENSBTAT00000052076	-0.1414	1	215	2648	2862
TCONS_00078053	ENSBTAT00000047406	-0.1402	1	277	688	964
TCONS_00078053	ENSBTAT00000035307	-0.1427	1	277	14	290
TCONS_00078053	ENSBTAT00000016545	-0.1561	1	277	354	630
TCONS_00078053	ENSBTAT00000016889	-0.1448	1	277	69	345
TCONS_00078053	ENSBTAT00000052208	-0.2071	148	277	1	130
TCONS_00078053	ENSBTAT00000009133	-0.1465	92	277	1	186
TCONS_00078053	ENSBTAT00000006237	-0.1605	94	277	1	184
TCONS_00078053	ENSBTAT00000026895	-0.1534	57	277	1	221
TCONS_00078053	ENSBTAT00000027769	-0.1407	1	277	15	291
TCONS_00078053	ENSBTAT00000030123	-0.1557	1	277	615	891
TCONS_00078053	ENSBTAT00000006711	-0.1489	1	277	1551	1827
TCONS_00078053	ENSBTAT00000025783	-0.171	1	209	1172	1380
TCONS_00078053	ENSBTAT00000002854	-0.1492	1	253	3573	3825
TCONS_00078053	ENSBTAT00000000453	-0.2121	112	277	1	166
TCONS_00078053	ENSBTAT00000011097	-0.2223	128	277	1	150
TCONS_00078053	ENSBTAT00000001967	-0.1412	1	277	58	334
TCONS_00078053	ENSBTAT00000032310	-0.1466	1	277	273	549
TCONS_00078053	ENSBTAT00000056442	-0.1566	1	277	1203	1479
TCONS_00078053	ENSBTAT00000002146	-0.1566	1	277	1203	1479
TCONS_00078053	ENSBTAT00000002262	-0.1672	1	277	54	330
TCONS_00078053	ENSBTAT00000013251	-0.1844	120	277	1	158
TCONS_00078053	ENSBTAT00000045089	-0.1644	14	277	1	264
TCONS_00078053	ENSBTAT00000034274	-0.1672	152	277	1	126
TCONS_00078053	ENSBTAT00000022021	-0.1557	18	277	1	260
TCONS_00078053	ENSBTAT00000063538	-0.2032	1	277	759	1035
TCONS_00078053	ENSBTAT00000066331	-0.1557	15	277	1	263
TCONS_00078053	ENSBTAT00000009697	-0.1437	1	277	671	947
TCONS_00078053	ENSBTAT00000012265	-0.1406	5	277	1	273
TCONS_00078053	ENSBTAT00000060953	-0.1512	1	277	83	359
TCONS_00078053	ENSBTAT00000022485	-0.1695	1	277	716	992
TCONS_00078053	ENSBTAT00000039864	-0.1571	1	277	82	358
TCONS_00078053	ENSBTAT00000064052	-0.1571	1	277	82	358
TCONS_00078053	ENSBTAT00000018787	-0.1432	1	277	259	535
TCONS_00078053	ENSBTAT00000023446	-0.1509	1	277	282	558
TCONS_00078053	ENSBTAT00000001356	-0.155	1	277	1080	1356
TCONS_00078053	ENSBTAT00000009410	-0.1447	1	223	1782	2004
TCONS_00078053	ENSBTAT00000049485	-0.1412	1	277	1615	1891
TCONS_00078053	ENSBTAT00000019853	-0.1639	90	277	1	188
TCONS_00078053	ENSBTAT00000017987	-0.1734	1	277	1013	1289
TCONS_00078053	ENSBTAT00000036539	-0.1428	1	277	803	1079
TCONS_00078053	ENSBTAT00000036540	-0.1428	1	277	956	1232
TCONS_00078053	ENSBTAT00000001053	-0.1405	96	277	1	182
TCONS_00078053	ENSBTAT00000045167	-0.1522	58	277	1	220
TCONS_00078053	ENSBTAT00000033053	-0.1467	1	277	415	691
TCONS_00078053	ENSBTAT00000014210	-0.1679	1	236	947	1182
TCONS_00078053	ENSBTAT00000014148	-0.1516	35	277	1	243
TCONS_00078053	ENSBTAT00000022087	-0.1554	1	277	155	431
TCONS_00078053	ENSBTAT00000025512	-0.1534	29	277	1	249
TCONS_00078053	ENSBTAT00000008207	-0.1511	1	277	3477	3753
TCONS_00078053	ENSBTAT00000014584	-0.1553	1	246	997	1242
TCONS_00078053	ENSBTAT00000025426	-0.1489	1	277	138	414
TCONS_00078053	ENSBTAT00000065101	-0.1421	2	277	1	276
TCONS_00078053	ENSBTAT00000044628	-0.1504	1	277	352	628
TCONS_00078053	ENSBTAT00000002200	-0.2027	117	277	1	161
TCONS_00078053	ENSBTAT00000024571	-0.1642	89	277	1	189
TCONS_00078053	ENSBTAT00000056210	-0.1431	1	277	247	523
TCONS_00078053	ENSBTAT00000013959	-0.1414	59	277	1	219
TCONS_00078053	ENSBTAT00000020912	-0.1488	1	277	139	415
TCONS_00078053	ENSBTAT00000027924	-0.236	46	277	1	232
TCONS_00078053	ENSBTAT00000065603	-0.1407	1	277	1821	2097
TCONS_00078053	ENSBTAT00000035587	-0.1403	1	277	132	408
TCONS_00078053	ENSBTAT00000021927	-0.1454	1	277	589	865
TCONS_00078053	ENSBTAT00000017670	-0.1516	1	277	2001	2277
TCONS_00078053	ENSBTAT00000023874	-0.163	1	277	181	457
TCONS_00078053	ENSBTAT00000052381	-0.1735	1	177	205	381
TCONS_00078053	ENSBTAT00000014277	-0.178	1	200	629	828
TCONS_00078053	ENSBTAT00000005869	-0.148	131	277	1	147
TCONS_00078053	ENSBTAT00000007431	-0.165	1	188	53	240
TCONS_00078053	ENSBTAT00000052221	-0.1572	1	277	749	1025
TCONS_00078053	ENSBTAT00000038474	-0.1594	1	277	892	1168
TCONS_00078053	ENSBTAT00000020561	-0.1805	66	277	1	212
TCONS_00078053	ENSBTAT00000044819	-0.2531	136	277	1	142
TCONS_00078053	ENSBTAT00000064781	-0.1631	1	277	688	964
TCONS_00078053	ENSBTAT00000010820	-0.1422	10	277	1	268
TCONS_00078053	ENSBTAT00000004977	-0.193	1	206	2222	2427
TCONS_00078053	ENSBTAT00000063317	-0.1521	1	277	2469	2745
TCONS_00078053	ENSBTAT00000025033	-0.1521	1	277	3390	3666
TCONS_00078053	ENSBTAT00000034643	-0.1426	1	277	1581	1857
TCONS_00078053	ENSBTAT00000000969	-0.1537	1	277	88	364
TCONS_00078053	ENSBTAT00000011570	-0.1773	1	277	1864	2140
TCONS_00078053	ENSBTAT00000034642	-0.1549	1	277	129	405
TCONS_00078053	ENSBTAT00000063051	-0.1507	1	262	1482	1743
TCONS_00078053	ENSBTAT00000032142	-0.1653	48	277	1	230
TCONS_00078053	ENSBTAT00000039221	-0.1474	1	199	1476	1674
TCONS_00078053	ENSBTAT00000004986	-0.1469	2	277	1	276
TCONS_00078053	ENSBTAT00000020716	-0.1575	1	277	1570	1846
TCONS_00078053	ENSBTAT00000019327	-0.1496	1	277	910	1186
TCONS_00078053	ENSBTAT00000063200	-0.2489	191	277	1	87
TCONS_00078053	ENSBTAT00000029578	-0.1814	94	277	1	184
TCONS_00078053	ENSBTAT00000045168	-0.1456	1	277	381	657
TCONS_00078053	ENSBTAT00000039737	-0.1548	1	277	1325	1601
TCONS_00078053	ENSBTAT00000015620	-0.1535	1	277	869	1145
TCONS_00078053	ENSBTAT00000044527	-0.17	169	240	1	72
TCONS_00078053	ENSBTAT00000015648	-0.1745	1	235	270	504
TCONS_00078053	ENSBTAT00000029203	-0.1405	1	277	43	319
TCONS_00078053	ENSBTAT00000018566	-0.1505	1	277	611	887
TCONS_00078053	ENSBTAT00000022852	-0.1501	1	277	452	728
TCONS_00078053	ENSBTAT00000008604	-0.1701	104	277	1	174
TCONS_00078053	ENSBTAT00000063889	-0.1607	1	277	1683	1959
TCONS_00078053	ENSBTAT00000029205	-0.1607	1	277	1662	1938
TCONS_00078053	ENSBTAT00000025208	-0.1476	1	194	527	720
TCONS_00078053	ENSBTAT00000009326	-0.1476	1	194	527	720
TCONS_00078053	ENSBTAT00000062996	-0.1439	1	277	45	321
TCONS_00078053	ENSBTAT00000063543	-0.1439	1	277	45	321
TCONS_00078053	ENSBTAT00000037527	-0.1488	1	277	576	852
TCONS_00078053	ENSBTAT00000061095	-0.1402	1	277	4026	4302
TCONS_00078053	ENSBTAT00000025286	-0.1678	70	277	1	208
TCONS_00078053	ENSBTAT00000055417	-0.1556	1	228	208	435
TCONS_00078053	ENSBTAT00000064224	-0.1556	1	228	193	420
TCONS_00078053	ENSBTAT00000063002	-0.1556	1	228	208	435
TCONS_00078053	ENSBTAT00000048220	-0.1616	1	194	518	711
TCONS_00078053	ENSBTAT00000011706	-0.1507	1	194	524	717
TCONS_00078053	ENSBTAT00000064594	-0.1807	8	151	1	144
TCONS_00078053	ENSBTAT00000006203	-0.1458	1	277	213	489
TCONS_00078053	ENSBTAT00000006206	-0.1462	1	277	527	803
TCONS_00078053	ENSBTAT00000064038	-0.1512	1	277	261	537
TCONS_00078053	ENSBTAT00000000163	-0.1655	1	187	576	762
TCONS_00078053	ENSBTAT00000020166	-0.1589	1	277	1035	1311
TCONS_00078053	ENSBTAT00000017097	-0.1699	112	277	1	166
TCONS_00078053	ENSBTAT00000003584	-0.1981	1	277	1974	2250
TCONS_00078053	ENSBTAT00000003151	-0.1437	1	202	2961	3162
TCONS_00078053	ENSBTAT00000044780	-0.1611	64	277	1	214
TCONS_00078053	ENSBTAT00000037528	-0.1406	1	277	633	909
TCONS_00078053	ENSBTAT00000048500	-0.1547	1	242	554	795
TCONS_00078053	ENSBTAT00000053508	-0.1472	1	277	1056	1332
TCONS_00078053	ENSBTAT00000016280	-0.1639	28	277	1	250
TCONS_00078053	ENSBTAT00000063951	-0.1643	1	277	256	532
TCONS_00078053	ENSBTAT00000025136	-0.1643	1	171	391	561
TCONS_00078053	ENSBTAT00000007309	-0.1602	1	277	352	628
TCONS_00078053	ENSBTAT00000013685	-0.1736	52	277	1	226
TCONS_00078053	ENSBTAT00000066289	-0.2067	126	194	1	69
TCONS_00078053	ENSBTAT00000025671	-0.1456	1	277	474	750
TCONS_00078053	ENSBTAT00000063724	-0.1495	1	277	1002	1278
TCONS_00078053	ENSBTAT00000007845	-0.1495	1	277	1005	1281
TCONS_00078053	ENSBTAT00000065956	-0.1495	1	277	1002	1278
TCONS_00078053	ENSBTAT00000022755	-0.1421	1	277	79	355
TCONS_00078053	ENSBTAT00000052340	-0.1417	1	277	931	1207
TCONS_00078053	ENSBTAT00000013813	-0.1417	1	277	745	1021
TCONS_00078053	ENSBTAT00000005918	-0.1548	1	277	1998	2274
TCONS_00078053	ENSBTAT00000038477	-0.1677	1	249	463	711
TCONS_00078053	ENSBTAT00000044692	-0.1432	1	277	920	1196
TCONS_00078053	ENSBTAT00000010289	-0.1424	1	277	2736	3012
TCONS_00078053	ENSBTAT00000016103	-0.1456	1	277	678	954
TCONS_00078053	ENSBTAT00000005923	-0.1448	1	277	1140	1416
TCONS_00078053	ENSBTAT00000017189	-0.1532	1	277	1642	1918
TCONS_00078053	ENSBTAT00000044544	-0.1532	1	196	405	600
TCONS_00078053	ENSBTAT00000064655	-0.1404	1	277	64	340
TCONS_00078053	ENSBTAT00000044696	-0.1627	1	277	225	501
TCONS_00078053	ENSBTAT00000026230	-0.1456	1	277	572	848
TCONS_00078053	ENSBTAT00000005121	-0.1498	1	259	297	555
TCONS_00078053	ENSBTAT00000028718	-0.1479	1	268	507	774
TCONS_00078053	ENSBTAT00000012826	-0.2006	139	277	1	139
TCONS_00078053	ENSBTAT00000023612	-0.148	1	277	11	287
TCONS_00078053	ENSBTAT00000026786	-0.1651	20	277	1	258
TCONS_00078053	ENSBTAT00000064335	-0.1992	95	277	1	183
TCONS_00078053	ENSBTAT00000001573	-0.1762	35	277	1	243
TCONS_00078053	ENSBTAT00000027710	-0.1576	1	277	59	335
TCONS_00078053	ENSBTAT00000015626	-0.1866	1	277	2002	2278
TCONS_00078053	ENSBTAT00000026550	-0.1412	1	277	44	320
TCONS_00078053	ENSBTAT00000014097	-0.1736	143	277	1	135
TCONS_00078053	ENSBTAT00000001429	-0.1586	1	277	2109	2385
TCONS_00078053	ENSBTAT00000019966	-0.1513	1	277	808	1084
TCONS_00078053	ENSBTAT00000023659	-0.1605	1	277	622	898
TCONS_00078053	ENSBTAT00000055312	-0.1523	49	277	1	229
TCONS_00078053	ENSBTAT00000036709	-0.143	1	277	791	1067
TCONS_00078053	ENSBTAT00000053822	-0.172	146	277	1	132
TCONS_00078053	ENSBTAT00000017489	-0.1401	1	277	374	650
TCONS_00078053	ENSBTAT00000015000	-0.1419	1	277	2028	2304
TCONS_00078053	ENSBTAT00000063699	-0.1475	1	277	120	396
TCONS_00078053	ENSBTAT00000040303	-0.169	91	277	1	187
TCONS_00078053	ENSBTAT00000020785	-0.1407	1	277	2666	2942
TCONS_00078053	ENSBTAT00000065272	-0.1407	1	277	2666	2942
TCONS_00078053	ENSBTAT00000056680	-0.3367	166	277	1	112
TCONS_00078053	ENSBTAT00000044452	-0.1481	1	277	1728	2004
TCONS_00078053	ENSBTAT00000002822	-0.1541	1	277	2125	2401
TCONS_00078053	ENSBTAT00000049336	-0.2566	1	91	963	1053
TCONS_00078053	ENSBTAT00000046931	-0.1558	1	277	1812	2088
TCONS_00078053	ENSBTAT00000044565	-0.1407	1	277	62	338
TCONS_00078053	ENSBTAT00000032182	-0.1855	1	214	726	939
TCONS_00078053	ENSBTAT00000013021	-0.1433	55	277	1	223
TCONS_00078053	ENSBTAT00000064817	-0.1528	1	209	1481	1689
TCONS_00078053	ENSBTAT00000005639	-0.1649	1	192	847	1038
TCONS_00078053	ENSBTAT00000037483	-0.1663	1	214	1224	1437
TCONS_00078053	ENSBTAT00000044856	-0.1738	1	277	139	415
TCONS_00078053	ENSBTAT00000022231	-0.1658	1	277	642	918
TCONS_00078053	ENSBTAT00000037479	-0.1487	1	233	440	672
TCONS_00078053	ENSBTAT00000018927	-0.1477	1	277	591	867
TCONS_00078053	ENSBTAT00000026562	-0.168	1	169	849	1017
TCONS_00078053	ENSBTAT00000055999	-0.1524	124	277	1	154
TCONS_00078053	ENSBTAT00000004034	-0.154	1	277	1405	1681
TCONS_00078053	ENSBTAT00000024162	-0.2447	138	277	1	140
TCONS_00078053	ENSBTAT00000001242	-0.1525	1	277	2505	2781
TCONS_00078053	ENSBTAT00000044309	-0.1412	94	277	1	184
TCONS_00078053	ENSBTAT00000050711	-0.1422	1	277	3626	3902
TCONS_00078053	ENSBTAT00000055640	-0.2273	167	277	1	111
TCONS_00078053	ENSBTAT00000053883	-0.2043	92	277	1	186
TCONS_00078053	ENSBTAT00000053833	-0.2043	92	277	1	186
TCONS_00078053	ENSBTAT00000063741	-0.2043	92	277	1	186
TCONS_00078053	ENSBTAT00000020006	-0.1849	1	229	3321	3549
TCONS_00078053	ENSBTAT00000052439	-0.1499	1	214	804	1017
TCONS_00078053	ENSBTAT00000011845	-0.1509	1	277	1397	1673
TCONS_00078053	ENSBTAT00000021630	-0.1528	1	208	1422	1629
TCONS_00078053	ENSBTAT00000033428	-0.1505	1	277	1032	1308
TCONS_00078053	ENSBTAT00000033438	-0.163	1	232	1941	2172
TCONS_00078053	ENSBTAT00000012236	-0.158	1	223	1992	2214
TCONS_00078053	ENSBTAT00000042722	-0.1459	1	277	205	481
TCONS_00078053	ENSBTAT00000027518	-0.1453	1	277	866	1142
TCONS_00078053	ENSBTAT00000062988	-0.1476	1	277	833	1109
TCONS_00078053	ENSBTAT00000019716	-0.1629	1	277	369	645
TCONS_00078053	ENSBTAT00000026177	-0.149	1	277	1264	1540
TCONS_00078053	ENSBTAT00000015049	-0.1489	1	277	1652	1928
TCONS_00078053	ENSBTAT00000045038	-0.1584	1	277	253	529
TCONS_00078053	ENSBTAT00000012395	-0.1432	38	277	1	240
TCONS_00078053	ENSBTAT00000002230	-0.1562	79	277	1	199
TCONS_00078053	ENSBTAT00000004844	-0.1439	29	277	1	249
TCONS_00078053	ENSBTAT00000061031	-0.1547	1	277	3995	4271
TCONS_00078053	ENSBTAT00000037465	-0.1456	1	277	47	323
TCONS_00078053	ENSBTAT00000048699	-0.1415	1	277	2341	2617
TCONS_00078053	ENSBTAT00000039272	-0.1837	102	277	1	176
TCONS_00078053	ENSBTAT00000000419	-0.1437	1	277	1745	2021
TCONS_00078053	ENSBTAT00000065422	-0.1431	1	277	1415	1691
TCONS_00078053	ENSBTAT00000003317	-0.1431	1	277	1322	1598
TCONS_00078053	ENSBTAT00000026409	-0.1483	1	277	29	305
TCONS_00078053	ENSBTAT00000005410	-0.1571	142	277	1	136
TCONS_00078053	ENSBTAT00000021427	-0.1527	1	277	464	740
TCONS_00078053	ENSBTAT00000024491	-0.1478	1	277	152	428
TCONS_00078053	ENSBTAT00000044066	-0.1514	1	277	391	667
TCONS_00078053	ENSBTAT00000031535	-0.1688	49	277	1	229
TCONS_00078053	ENSBTAT00000018128	-0.1459	1	277	1863	2139
TCONS_00078053	ENSBTAT00000020188	-0.1415	1	277	497	773
TCONS_00078053	ENSBTAT00000018360	-0.1409	1	277	3490	3766
TCONS_00078053	ENSBTAT00000040084	-0.1535	94	277	1	184
TCONS_00078053	ENSBTAT00000040085	-0.2081	1	195	2077	2271
TCONS_00078053	ENSBTAT00000029325	-0.144	1	277	849	1125
TCONS_00078053	ENSBTAT00000044128	-0.1417	1	184	819	1002
TCONS_00078053	ENSBTAT00000032204	-0.2371	142	277	1	136
TCONS_00078053	ENSBTAT00000028107	-0.1562	1	277	2115	2391
TCONS_00078053	ENSBTAT00000009406	-0.1429	1	277	1486	1762
TCONS_00078053	ENSBTAT00000026440	-0.1431	1	277	1367	1643
TCONS_00078053	ENSBTAT00000044085	-0.2127	1	218	1022	1239
TCONS_00078053	ENSBTAT00000029397	-0.1496	1	277	315	591
TCONS_00078053	ENSBTAT00000031198	-0.1545	68	277	1	210
TCONS_00078053	ENSBTAT00000029400	-0.1436	1	277	109	385
TCONS_00078053	ENSBTAT00000004474	-0.151	1	274	3291	3564
TCONS_00078053	ENSBTAT00000050284	-0.1578	1	277	3752	4028
TCONS_00078053	ENSBTAT00000011507	-0.1519	1	277	143	419
TCONS_00078053	ENSBTAT00000044024	-0.1593	1	277	854	1130
TCONS_00078053	ENSBTAT00000023635	-0.1432	1	277	215	491
TCONS_00078053	ENSBTAT00000010350	-0.1642	1	277	33	309
TCONS_00078053	ENSBTAT00000054909	-0.1434	1	277	1182	1458
TCONS_00078053	ENSBTAT00000033361	-0.1483	32	277	1	246
TCONS_00078053	ENSBTAT00000007899	-0.1685	1	229	1410	1638
TCONS_00078053	ENSBTAT00000052584	-0.1541	1	277	388	664
TCONS_00078053	ENSBTAT00000032051	-0.1593	1	277	2	278
TCONS_00078053	ENSBTAT00000002325	-0.1772	1	277	422	698
TCONS_00078053	ENSBTAT00000055206	-0.1577	1	277	388	664
TCONS_00078053	ENSBTAT00000050296	-0.1429	1	277	1432	1708
TCONS_00078053	ENSBTAT00000035050	-0.1468	22	277	1	256
TCONS_00078053	ENSBTAT00000052750	-0.1532	1	254	44	297
TCONS_00078053	ENSBTAT00000017437	-0.1405	1	277	39	315
TCONS_00078053	ENSBTAT00000002336	-0.1605	1	275	566	840
TCONS_00078053	ENSBTAT00000061343	-0.1964	1	277	2766	3042
TCONS_00078053	ENSBTAT00000015476	-0.2166	142	277	1	136
TCONS_00078053	ENSBTAT00000065524	-0.1465	40	277	1	238
TCONS_00078053	ENSBTAT00000035038	-0.1661	35	277	1	243
TCONS_00078053	ENSBTAT00000017878	-0.142	1	277	33	309
TCONS_00078053	ENSBTAT00000018545	-0.1459	1	277	1292	1568
TCONS_00078053	ENSBTAT00000009974	-0.1452	1	226	774	999
TCONS_00078053	ENSBTAT00000035035	-0.1563	1	277	180	456
TCONS_00078053	ENSBTAT00000061347	-0.1427	1	277	649	925
TCONS_00078053	ENSBTAT00000049112	-0.152	1	242	3209	3450
TCONS_00078053	ENSBTAT00000010209	-0.1607	1	232	1368	1599
TCONS_00078053	ENSBTAT00000052359	-0.1732	1	277	54	330
TCONS_00078053	ENSBTAT00000023851	-0.1511	1	277	45	321
TCONS_00078053	ENSBTAT00000032010	-0.1579	1	277	3137	3413
TCONS_00078053	ENSBTAT00000056229	-0.1514	1	277	40	316
TCONS_00078053	ENSBTAT00000064964	-0.171	1	277	421	697
TCONS_00078053	ENSBTAT00000064825	-0.1633	170	277	1	108
TCONS_00078053	ENSBTAT00000032015	-0.1419	1	252	817	1068
TCONS_00078053	ENSBTAT00000055245	-0.1531	1	277	310	586
TCONS_00078053	ENSBTAT00000013852	-0.2072	1	277	522	798
TCONS_00078053	ENSBTAT00000056396	-0.1418	1	277	1290	1566
TCONS_00078053	ENSBTAT00000064643	-0.2013	202	277	1	76
TCONS_00078053	ENSBTAT00000055738	-0.1603	98	277	1	180
TCONS_00078053	ENSBTAT00000013883	-0.2077	134	277	1	144
TCONS_00078053	ENSBTAT00000063704	-0.1436	1	277	137	413
TCONS_00078053	ENSBTAT00000001756	-0.1927	84	277	1	194
TCONS_00078053	ENSBTAT00000018574	-0.1745	4	277	1	274
TCONS_00078053	ENSBTAT00000027666	-0.1689	88	277	1	190
TCONS_00078053	ENSBTAT00000066024	-0.1494	1	277	493	769
TCONS_00078053	ENSBTAT00000027837	-0.1439	120	277	1	158
TCONS_00078053	ENSBTAT00000062968	-0.1822	1	277	144	420
TCONS_00078053	ENSBTAT00000024485	-0.1406	1	277	1269	1545
TCONS_00078053	ENSBTAT00000022003	-0.1633	1	221	1490	1710
TCONS_00078053	ENSBTAT00000000566	-0.153	1	238	369	606
TCONS_00078053	ENSBTAT00000021893	-0.1485	1	277	1925	2201
TCONS_00078053	ENSBTAT00000061102	-0.1422	1	277	2715	2991
TCONS_00078053	ENSBTAT00000000703	-0.1797	59	277	1	219
TCONS_00078053	ENSBTAT00000001347	-0.1459	1	277	550	826
TCONS_00078053	ENSBTAT00000023644	-0.1455	1	277	679	955
TCONS_00078053	ENSBTAT00000047929	-0.1844	103	277	1	175
TCONS_00078053	ENSBTAT00000012050	-0.1533	1	274	1617	1890
TCONS_00078053	ENSBTAT00000025544	-0.1445	1	277	816	1092
TCONS_00078053	ENSBTAT00000029373	-0.142	1	277	787	1063
TCONS_00078053	ENSBTAT00000019108	-0.1422	1	277	1443	1719
TCONS_00078053	ENSBTAT00000027501	-0.1448	1	277	578	854
TCONS_00078053	ENSBTAT00000004828	-0.1635	1	277	247	523
TCONS_00078053	ENSBTAT00000006512	-0.1436	1	277	441	717
TCONS_00078053	ENSBTAT00000010598	-0.1496	1	277	1458	1734
TCONS_00078053	ENSBTAT00000022721	-0.1498	1	277	1595	1871
TCONS_00078053	ENSBTAT00000016755	-0.1422	1	277	916	1192
TCONS_00078053	ENSBTAT00000034384	-0.2345	1	178	96	273
TCONS_00078053	ENSBTAT00000043836	-0.1636	4	277	1	274
TCONS_00078053	ENSBTAT00000021517	-0.15	1	277	1035	1311
TCONS_00078053	ENSBTAT00000004748	-0.1425	1	277	82	358
TCONS_00078053	ENSBTAT00000003099	-0.1804	44	277	1	234
TCONS_00078053	ENSBTAT00000062994	-0.1635	1	277	1122	1398
TCONS_00078053	ENSBTAT00000006288	-0.1564	1	277	620	896
TCONS_00078053	ENSBTAT00000007434	-0.1604	1	277	4500	4776
TCONS_00078053	ENSBTAT00000046009	-0.162	1	277	996	1272
TCONS_00078053	ENSBTAT00000025815	-0.1514	1	277	1549	1825
TCONS_00078053	ENSBTAT00000029408	-0.1484	1	277	226	502
TCONS_00078053	ENSBTAT00000029411	-0.1426	1	277	1121	1397
TCONS_00078053	ENSBTAT00000015654	-0.1431	96	277	1	182
TCONS_00078053	ENSBTAT00000065643	-0.1439	1	277	906	1182
TCONS_00078053	ENSBTAT00000001565	-0.1826	138	277	1	140
TCONS_00078053	ENSBTAT00000004821	-0.1799	32	277	1	246
TCONS_00078053	ENSBTAT00000037991	-0.1946	97	277	1	181
TCONS_00078053	ENSBTAT00000016159	-0.1465	1	277	335	611
TCONS_00078053	ENSBTAT00000043931	-0.155	1	218	98	315
TCONS_00078053	ENSBTAT00000001007	-0.1599	1	250	261	510
TCONS_00078053	ENSBTAT00000008544	-0.1501	1	200	896	1095
TCONS_00078053	ENSBTAT00000029367	-0.1553	1	277	25	301
TCONS_00078053	ENSBTAT00000060561	-0.1437	1	277	439	715
TCONS_00078053	ENSBTAT00000005206	-0.1728	1	277	353	629
TCONS_00078053	ENSBTAT00000005210	-0.1728	1	277	356	632
TCONS_00078053	ENSBTAT00000005575	-0.1528	63	277	1	215
TCONS_00078053	ENSBTAT00000005577	-0.1472	1	277	194	470
TCONS_00078053	ENSBTAT00000025930	-0.2042	47	277	1	231
TCONS_00078053	ENSBTAT00000010802	-0.1418	15	277	1	263
TCONS_00078053	ENSBTAT00000028648	-0.153	1	221	338	558
TCONS_00078053	ENSBTAT00000026476	-0.1608	1	277	1458	1734
TCONS_00078053	ENSBTAT00000022175	-0.1531	1	277	415	691
TCONS_00078053	ENSBTAT00000006264	-0.1438	1	277	3516	3792
TCONS_00078053	ENSBTAT00000034158	-0.1416	1	277	97	373
TCONS_00078053	ENSBTAT00000043572	-0.1505	4	277	1	274
TCONS_00078053	ENSBTAT00000006197	-0.1473	1	277	1279	1555
TCONS_00078053	ENSBTAT00000046706	-0.1815	1	177	964	1140
TCONS_00078053	ENSBTAT00000010553	-0.1507	1	277	584	860
TCONS_00078053	ENSBTAT00000043297	-0.1417	115	277	1	163
TCONS_00078053	ENSBTAT00000003435	-0.1903	1	236	2252	2487
TCONS_00078053	ENSBTAT00000044150	-0.1771	136	277	1	142
TCONS_00078053	ENSBTAT00000017350	-0.1615	66	277	1	212
TCONS_00078053	ENSBTAT00000055262	-0.1454	1	277	207	483
TCONS_00078053	ENSBTAT00000046976	-0.193	88	277	1	190
TCONS_00078053	ENSBTAT00000045908	-0.1424	1	277	1448	1724
TCONS_00078053	ENSBTAT00000024282	-0.1436	1	277	1014	1290
TCONS_00078053	ENSBTAT00000003691	-0.153	1	245	1421	1665
TCONS_00078053	ENSBTAT00000065273	-0.2555	63	277	1	215
TCONS_00078053	ENSBTAT00000022005	-0.1462	1	277	2812	3088
TCONS_00078053	ENSBTAT00000063877	-0.1689	1	227	116	342
TCONS_00078053	ENSBTAT00000027396	-0.218	133	277	1	145
TCONS_00078053	ENSBTAT00000033340	-0.1451	1	277	2774	3050
TCONS_00078053	ENSBTAT00000036255	-0.1451	1	277	801	1077
TCONS_00078053	ENSBTAT00000019767	-0.1439	58	277	1	220
TCONS_00078053	ENSBTAT00000021342	-0.1964	109	277	1	169
TCONS_00078053	ENSBTAT00000002604	-0.1518	1	277	54	330
TCONS_00078053	ENSBTAT00000065694	-0.1651	45	277	1	233
TCONS_00078053	ENSBTAT00000023123	-0.1451	1	277	679	955
TCONS_00078053	ENSBTAT00000065598	-0.1493	1	224	185	408
TCONS_00078053	ENSBTAT00000043890	-0.179	1	277	845	1121
TCONS_00078053	ENSBTAT00000043858	-0.1828	1	277	3955	4231
TCONS_00078053	ENSBTAT00000027838	-0.1585	1	277	1223	1499
TCONS_00078053	ENSBTAT00000005441	-0.1504	1	277	247	523
TCONS_00078053	ENSBTAT00000056415	-0.1546	1	277	1161	1437
TCONS_00078053	ENSBTAT00000019034	-0.1546	1	277	1161	1437
TCONS_00078053	ENSBTAT00000015871	-0.1674	1	277	1851	2127
TCONS_00078053	ENSBTAT00000016063	-0.1517	1	238	858	1095
TCONS_00078053	ENSBTAT00000026362	-0.1438	1	277	2658	2934
TCONS_00078053	ENSBTAT00000026456	-0.1456	1	277	3666	3942
TCONS_00078053	ENSBTAT00000001595	-0.1506	1	277	1026	1302
TCONS_00078053	ENSBTAT00000023012	-0.1561	1	277	1904	2180
TCONS_00078053	ENSBTAT00000026578	-0.1966	114	277	1	164
TCONS_00078053	ENSBTAT00000011279	-0.1759	1	277	33	309
TCONS_00078053	ENSBTAT00000016502	-0.1652	1	277	79	355
TCONS_00078053	ENSBTAT00000043337	-0.1687	1	277	163	439
TCONS_00078053	ENSBTAT00000065835	-0.1596	1	277	792	1068
TCONS_00078053	ENSBTAT00000015567	-0.1505	1	277	20	296
TCONS_00078053	ENSBTAT00000003598	-0.1468	1	193	852	1044
TCONS_00078053	ENSBTAT00000023376	-0.1492	1	277	2049	2325
TCONS_00078053	ENSBTAT00000013018	-0.1449	66	277	1	212
TCONS_00078053	ENSBTAT00000053781	-0.1435	1	277	518	794
TCONS_00078053	ENSBTAT00000014217	-0.1955	125	277	1	153
TCONS_00078053	ENSBTAT00000008190	-0.1576	91	277	1	187
TCONS_00078053	ENSBTAT00000000101	-0.1569	124	277	1	154
TCONS_00078053	ENSBTAT00000061634	-0.1548	1	230	1025	1254
TCONS_00078053	ENSBTAT00000065142	-0.1581	1	277	1180	1456
TCONS_00078053	ENSBTAT00000065906	-0.1581	1	277	1180	1456
TCONS_00078053	ENSBTAT00000007660	-0.2032	129	277	1	149
TCONS_00078053	ENSBTAT00000063330	-0.1594	1	277	480	756
TCONS_00078053	ENSBTAT00000064615	-0.156	1	277	1058	1334
TCONS_00078053	ENSBTAT00000027940	-0.1493	1	277	111	387
TCONS_00078053	ENSBTAT00000022557	-0.1437	1	277	507	783
TCONS_00078053	ENSBTAT00000034207	-0.1413	1	277	621	897
TCONS_00078053	ENSBTAT00000004268	-0.1786	1	277	1721	1997
TCONS_00078053	ENSBTAT00000005279	-0.1498	1	277	130	406
TCONS_00078053	ENSBTAT00000043423	-0.1958	75	277	1	203
TCONS_00078053	ENSBTAT00000015268	-0.1824	1	277	61	337
TCONS_00078053	ENSBTAT00000063806	-0.149	1	277	233	509
TCONS_00078053	ENSBTAT00000045600	-0.149	1	277	134	410
TCONS_00078053	ENSBTAT00000014710	-0.1715	1	277	672	948
TCONS_00078053	ENSBTAT00000032902	-0.1752	93	277	1	185
TCONS_00078053	ENSBTAT00000021730	-0.2226	145	277	1	133
TCONS_00078053	ENSBTAT00000063192	-0.1539	1	277	4680	4956
TCONS_00078053	ENSBTAT00000021734	-0.143	26	277	1	252
TCONS_00078053	ENSBTAT00000023671	-0.1839	110	277	1	168
TCONS_00078053	ENSBTAT00000013159	-0.1502	1	277	202	478
TCONS_00078053	ENSBTAT00000008595	-0.1699	1	277	303	579
TCONS_00078053	ENSBTAT00000003307	-0.1521	1	197	1079	1275
TCONS_00078053	ENSBTAT00000061043	-0.1481	1	277	71	347
TCONS_00078053	ENSBTAT00000045493	-0.1432	1	277	2851	3127
TCONS_00078053	ENSBTAT00000023484	-0.1593	24	277	1	254
TCONS_00078053	ENSBTAT00000011449	-0.1467	1	277	1863	2139
TCONS_00078053	ENSBTAT00000007599	-0.1585	1	277	1063	1339
TCONS_00078053	ENSBTAT00000007584	-0.141	4	277	1	274
TCONS_00078053	ENSBTAT00000034452	-0.1574	1	277	103	379
TCONS_00078053	ENSBTAT00000022771	-0.1735	1	277	6	282
TCONS_00078053	ENSBTAT00000026380	-0.1529	1	277	372	648
TCONS_00078053	ENSBTAT00000015024	-0.15	1	277	31	307
TCONS_00078053	ENSBTAT00000053059	-0.1488	1	277	1299	1575
TCONS_00078053	ENSBTAT00000031941	-0.1488	1	277	1182	1458
TCONS_00078053	ENSBTAT00000053197	-0.1436	1	277	245	521
TCONS_00078053	ENSBTAT00000037341	-0.1445	1	277	440	716
TCONS_00078053	ENSBTAT00000065319	-0.1445	1	277	440	716
TCONS_00078053	ENSBTAT00000046451	-0.1406	1	277	920	1196
TCONS_00078053	ENSBTAT00000018295	-0.1576	1	277	390	666
TCONS_00078053	ENSBTAT00000002360	-0.1403	1	277	4415	4691
TCONS_00078053	ENSBTAT00000007904	-0.143	1	277	792	1068
TCONS_00078053	ENSBTAT00000012534	-0.1482	98	277	1	180
TCONS_00078053	ENSBTAT00000022495	-0.149	1	277	2105	2381
TCONS_00078053	ENSBTAT00000064869	-0.149	1	277	3209	3485
TCONS_00078053	ENSBTAT00000065086	-0.149	1	277	3113	3389
TCONS_00078053	ENSBTAT00000064578	-0.1427	64	240	1	177
TCONS_00078053	ENSBTAT00000053674	-0.1454	1	277	77	353
TCONS_00078053	ENSBTAT00000017913	-0.1526	1	277	1953	2229
TCONS_00078053	ENSBTAT00000005606	-0.1711	1	277	589	865
TCONS_00078053	ENSBTAT00000003249	-0.1557	1	277	555	831
TCONS_00078053	ENSBTAT00000004329	-0.1685	1	233	866	1098
TCONS_00078053	ENSBTAT00000017085	-0.1469	19	277	1	259
TCONS_00078053	ENSBTAT00000003517	-0.142	1	277	885	1161
TCONS_00078053	ENSBTAT00000002666	-0.1922	95	277	1	183
TCONS_00078053	ENSBTAT00000061156	-0.1772	1	261	307	567
TCONS_00078053	ENSBTAT00000053577	-0.4662	259	277	1	19
TCONS_00078053	ENSBTAT00000020579	-0.1567	1	277	278	554
TCONS_00078053	ENSBTAT00000020595	-0.1902	80	277	1	198
TCONS_00078053	ENSBTAT00000009263	-0.1401	1	277	426	702
TCONS_00078053	ENSBTAT00000046123	-0.1442	1	277	54	330
TCONS_00078053	ENSBTAT00000053125	-0.1548	1	277	390	666
TCONS_00078053	ENSBTAT00000028327	-0.1922	1	277	832	1108
TCONS_00078053	ENSBTAT00000065469	-0.1583	1	242	611	852
TCONS_00078053	ENSBTAT00000021035	-0.1481	1	277	155	431
TCONS_00078053	ENSBTAT00000000929	-0.1409	1	277	105	381
TCONS_00078053	ENSBTAT00000063892	-0.1637	125	277	1	153
TCONS_00078053	ENSBTAT00000043681	-0.1463	1	277	1224	1500
TCONS_00078053	ENSBTAT00000023537	-0.1516	1	277	135	411
TCONS_00078053	ENSBTAT00000046212	-0.1506	1	277	972	1248
TCONS_00078053	ENSBTAT00000013918	-0.2	1	277	737	1013
TCONS_00078053	ENSBTAT00000013461	-0.1525	1	277	2047	2323
TCONS_00078053	ENSBTAT00000000519	-0.1464	1	247	246	492
TCONS_00078053	ENSBTAT00000064088	-0.1556	1	277	25	301
TCONS_00078053	ENSBTAT00000065291	-0.1415	1	277	213	489
TCONS_00078053	ENSBTAT00000007571	-0.1513	1	277	761	1037
TCONS_00078053	ENSBTAT00000037406	-0.1414	1	277	377	653
TCONS_00078053	ENSBTAT00000018809	-0.1402	1	277	60	336
TCONS_00078053	ENSBTAT00000032716	-0.1486	1	277	1020	1296
TCONS_00078053	ENSBTAT00000016564	-0.1402	1	277	615	891
TCONS_00078053	ENSBTAT00000005323	-0.1698	1	277	20	296
TCONS_00078053	ENSBTAT00000020265	-0.1619	1	277	70	346
TCONS_00078053	ENSBTAT00000003076	-0.1406	1	277	216	492
TCONS_00078053	ENSBTAT00000015282	-0.1544	1	277	2190	2466
TCONS_00078053	ENSBTAT00000017322	-0.1515	1	275	2159	2433
TCONS_00078053	ENSBTAT00000013742	-0.144	1	277	673	949
TCONS_00078053	ENSBTAT00000002513	-0.1923	1	277	1234	1510
TCONS_00078053	ENSBTAT00000025995	-0.1462	1	254	1031	1284
TCONS_00078053	ENSBTAT00000064587	-0.1568	1	254	1019	1272
TCONS_00078053	ENSBTAT00000011810	-0.1422	1	277	792	1068
TCONS_00078053	ENSBTAT00000052013	-0.1429	1	277	775	1051
TCONS_00078053	ENSBTAT00000017485	-0.1788	1	277	847	1123
TCONS_00078053	ENSBTAT00000027070	-0.1473	1	277	1710	1986
TCONS_00078053	ENSBTAT00000043127	-0.1413	1	277	1001	1277
TCONS_00078053	ENSBTAT00000000030	-0.1415	1	277	30	306
TCONS_00078053	ENSBTAT00000034632	-0.1471	112	277	1	166
TCONS_00078053	ENSBTAT00000005296	-0.1897	89	277	1	189
TCONS_00078053	ENSBTAT00000065027	-0.1471	112	277	1	166
TCONS_00078053	ENSBTAT00000049824	-0.1483	112	277	1	166
TCONS_00078053	ENSBTAT00000002697	-0.1425	1	277	135	411
TCONS_00078053	ENSBTAT00000019411	-0.1514	1	277	163	439
TCONS_00078053	ENSBTAT00000043415	-0.1479	1	277	459	735
TCONS_00078053	ENSBTAT00000025732	-0.1587	23	277	1	255
TCONS_00078053	ENSBTAT00000006450	-0.1557	1	277	37	313
TCONS_00078053	ENSBTAT00000006739	-0.1499	1	277	98	374
TCONS_00078053	ENSBTAT00000023924	-0.1615	1	277	732	1008
TCONS_00078053	ENSBTAT00000023245	-0.1453	1	277	1350	1626
TCONS_00078053	ENSBTAT00000018765	-0.1436	1	277	16	292
TCONS_00078053	ENSBTAT00000030828	-0.1474	1	277	1054	1330
TCONS_00078053	ENSBTAT00000025981	-0.1459	1	277	1404	1680
TCONS_00078053	ENSBTAT00000028127	-0.1561	1	277	1229	1505
TCONS_00078053	ENSBTAT00000065731	-0.1561	1	277	1229	1505
TCONS_00078053	ENSBTAT00000009346	-0.1608	1	274	552	825
TCONS_00078053	ENSBTAT00000057593	-0.1459	1	277	479	755
TCONS_00078053	ENSBTAT00000014410	-0.1452	1	277	1563	1839
TCONS_00078053	ENSBTAT00000034655	-0.1686	1	277	2545	2821
TCONS_00078053	ENSBTAT00000019713	-0.1461	1	277	317	593
TCONS_00078053	ENSBTAT00000003878	-0.1877	40	277	1	238
TCONS_00078053	ENSBTAT00000045589	-0.1486	1	277	1120	1396
TCONS_00078053	ENSBTAT00000033290	-0.1416	1	277	2306	2582
TCONS_00078053	ENSBTAT00000011100	-0.1405	1	241	1362	1602
TCONS_00078053	ENSBTAT00000063148	-0.1474	1	277	555	831
TCONS_00078053	ENSBTAT00000044746	-0.1703	1	277	3255	3531
TCONS_00078053	ENSBTAT00000005415	-0.1703	1	277	2916	3192
TCONS_00078053	ENSBTAT00000010939	-0.1622	1	277	3173	3449
TCONS_00078053	ENSBTAT00000066166	-0.1551	66	277	1	212
TCONS_00078053	ENSBTAT00000010788	-0.1551	66	277	1	212
TCONS_00078053	ENSBTAT00000017511	-0.1443	1	277	1031	1307
TCONS_00078053	ENSBTAT00000018365	-0.1712	1	277	449	725
TCONS_00078053	ENSBTAT00000023854	-0.1474	1	277	3313	3589
TCONS_00078053	ENSBTAT00000037271	-0.1544	131	277	1	147
TCONS_00078053	ENSBTAT00000014928	-0.1493	1	277	867	1143
TCONS_00078053	ENSBTAT00000012454	-0.1564	1	191	644	834
TCONS_00078053	ENSBTAT00000027256	-0.1402	1	277	641	917
TCONS_00078053	ENSBTAT00000020291	-0.1421	1	277	81	357
TCONS_00078053	ENSBTAT00000043348	-0.1729	1	277	570	846
TCONS_00078053	ENSBTAT00000003928	-0.142	1	277	444	720
TCONS_00078053	ENSBTAT00000043347	-0.1541	1	277	1131	1407
TCONS_00078053	ENSBTAT00000025307	-0.1456	1	277	77	353
TCONS_00078053	ENSBTAT00000005148	-0.1768	138	277	1	140
TCONS_00078053	ENSBTAT00000005335	-0.1439	1	277	1783	2059
TCONS_00078053	ENSBTAT00000023103	-0.1559	1	202	216	417
TCONS_00078053	ENSBTAT00000042550	-0.161	1	277	241	517
TCONS_00078053	ENSBTAT00000007169	-0.1452	1	277	1776	2052
TCONS_00078053	ENSBTAT00000000089	-0.2186	1	173	1133	1305
TCONS_00078053	ENSBTAT00000048850	-0.141	1	277	213	489
TCONS_00078053	ENSBTAT00000015942	-0.1507	1	277	1002	1278
TCONS_00078053	ENSBTAT00000048781	-0.1952	115	277	1	163
TCONS_00078053	ENSBTAT00000019617	-0.1588	1	277	901	1177
TCONS_00078053	ENSBTAT00000032764	-0.1517	1	277	651	927
TCONS_00078053	ENSBTAT00000020046	-0.1551	1	211	939	1149
TCONS_00078053	ENSBTAT00000063836	-0.1552	1	277	243	519
TCONS_00078053	ENSBTAT00000061223	-0.1552	1	277	183	459
TCONS_00078053	ENSBTAT00000015431	-0.1593	1	277	606	882
TCONS_00078053	ENSBTAT00000012781	-0.1548	1	277	162	438
TCONS_00078053	ENSBTAT00000014098	-0.2278	1	277	3822	4098
TCONS_00078053	ENSBTAT00000028493	-0.1715	1	184	1392	1575
TCONS_00078053	ENSBTAT00000061515	-0.1614	1	277	842	1118
TCONS_00078053	ENSBTAT00000025044	-0.1501	100	277	1	178
TCONS_00078053	ENSBTAT00000045446	-0.1501	100	277	1	178
TCONS_00078053	ENSBTAT00000032653	-0.1415	1	277	1354	1630
TCONS_00078053	ENSBTAT00000046079	-0.1466	1	218	1184	1401
TCONS_00078053	ENSBTAT00000032610	-0.1402	1	219	319	537
TCONS_00078053	ENSBTAT00000065847	-0.1557	1	202	339	540
TCONS_00078053	ENSBTAT00000025419	-0.1467	1	277	363	639
TCONS_00078053	ENSBTAT00000044319	-0.1567	1	277	384	660
TCONS_00078053	ENSBTAT00000004632	-0.141	1	277	893	1169
TCONS_00078053	ENSBTAT00000038306	-0.193	1	186	571	756
TCONS_00078053	ENSBTAT00000009488	-0.193	1	186	1336	1521
TCONS_00078053	ENSBTAT00000006353	-0.1678	1	277	482	758
TCONS_00078053	ENSBTAT00000054133	-0.1571	1	277	420	696
TCONS_00078053	ENSBTAT00000026619	-0.1613	105	277	1	173
TCONS_00078053	ENSBTAT00000021458	-0.1525	1	277	3	279
TCONS_00078053	ENSBTAT00000002587	-0.1554	1	277	304	580
TCONS_00078053	ENSBTAT00000042859	-0.1669	1	277	123	399
TCONS_00078053	ENSBTAT00000015485	-0.1756	1	274	894	1167
TCONS_00078053	ENSBTAT00000024046	-0.1414	1	277	4272	4548
TCONS_00078053	ENSBTAT00000057004	-0.1426	1	277	110	386
TCONS_00078053	ENSBTAT00000066046	-0.1415	1	277	8	284
TCONS_00078053	ENSBTAT00000026519	-0.1898	1	277	235	511
TCONS_00078053	ENSBTAT00000008077	-0.1488	1	277	938	1214
TCONS_00078053	ENSBTAT00000004493	-0.1591	1	277	392	668
TCONS_00078053	ENSBTAT00000019606	-0.1489	1	277	1101	1377
TCONS_00078053	ENSBTAT00000017114	-0.1414	1	205	306	510
TCONS_00078053	ENSBTAT00000043292	-0.1402	86	277	1	192
TCONS_00078053	ENSBTAT00000044014	-0.1436	1	277	222	498
TCONS_00078053	ENSBTAT00000028077	-0.1483	1	277	332	608
TCONS_00078053	ENSBTAT00000043128	-0.1425	1	277	1068	1344
TCONS_00078053	ENSBTAT00000052408	-0.1747	43	277	1	235
TCONS_00078053	ENSBTAT00000028592	-0.1649	43	277	1	235
TCONS_00078053	ENSBTAT00000016273	-0.1549	1	277	7094	7370
TCONS_00078053	ENSBTAT00000043139	-0.1412	1	277	1878	2154
TCONS_00078053	ENSBTAT00000009867	-0.1439	78	277	1	200
TCONS_00078053	ENSBTAT00000050511	-0.1467	1	277	5164	5440
TCONS_00078053	ENSBTAT00000015588	-0.1481	1	277	360	636
TCONS_00078053	ENSBTAT00000028109	-0.1429	1	277	1	277
TCONS_00078053	ENSBTAT00000017246	-0.1887	63	277	1	215
TCONS_00078053	ENSBTAT00000031877	-0.1421	1	277	450	726
TCONS_00078053	ENSBTAT00000065659	-0.1451	1	277	1218	1494
TCONS_00078053	ENSBTAT00000038518	-0.1469	85	277	1	193
TCONS_00078053	ENSBTAT00000017057	-0.1438	1	277	1546	1822
TCONS_00078053	ENSBTAT00000035230	-0.1519	1	277	265	541
TCONS_00078053	ENSBTAT00000029233	-0.1446	1	277	288	564
TCONS_00078053	ENSBTAT00000020310	-0.1413	1	277	208	484
TCONS_00078053	ENSBTAT00000027944	-0.1785	119	277	1	159
TCONS_00078053	ENSBTAT00000043915	-0.1601	94	277	1	184
TCONS_00078053	ENSBTAT00000023183	-0.1514	116	277	1	162
TCONS_00078053	ENSBTAT00000012252	-0.1668	1	277	45	321
TCONS_00078053	ENSBTAT00000046765	-0.1735	1	277	90	366
TCONS_00078053	ENSBTAT00000013902	-0.1838	1	277	583	859
TCONS_00078053	ENSBTAT00000037720	-0.1436	1	246	547	792
TCONS_00078053	ENSBTAT00000033274	-0.2302	1	277	593	869
TCONS_00078053	ENSBTAT00000066323	-0.2302	1	277	437	713
TCONS_00078053	ENSBTAT00000011679	-0.1484	1	277	1074	1350
TCONS_00078053	ENSBTAT00000030549	-0.1647	28	277	1	250
TCONS_00078053	ENSBTAT00000019989	-0.1482	1	277	70	346
TCONS_00078053	ENSBTAT00000025560	-0.145	1	277	756	1032
TCONS_00078053	ENSBTAT00000019980	-0.1645	1	181	120	300
TCONS_00078053	ENSBTAT00000005418	-0.1433	1	277	666	942
TCONS_00078053	ENSBTAT00000008940	-0.1641	1	205	534	738
TCONS_00078053	ENSBTAT00000024925	-0.1468	1	277	641	917
TCONS_00078053	ENSBTAT00000025526	-0.1515	1	277	564	840
TCONS_00078053	ENSBTAT00000044985	-0.1416	1	277	685	961
TCONS_00078053	ENSBTAT00000020085	-0.1409	1	277	2659	2935
TCONS_00078053	ENSBTAT00000010847	-0.1486	1	277	145	421
TCONS_00078053	ENSBTAT00000066099	-0.1434	1	277	2472	2748
TCONS_00078053	ENSBTAT00000054929	-0.1468	1	277	2220	2496
TCONS_00078053	ENSBTAT00000020699	-0.1493	1	277	1120	1396
TCONS_00078053	ENSBTAT00000043219	-0.1714	1	235	281	515
TCONS_00078053	ENSBTAT00000043194	-0.153	1	277	96	372
TCONS_00078053	ENSBTAT00000027241	-0.1658	1	277	589	865
TCONS_00078053	ENSBTAT00000010004	-0.1608	1	277	270	546
TCONS_00078053	ENSBTAT00000037140	-0.1527	1	167	269	435
TCONS_00078053	ENSBTAT00000028963	-0.1686	1	211	1047	1257
TCONS_00078053	ENSBTAT00000005925	-0.1417	1	277	2343	2619
TCONS_00078053	ENSBTAT00000021795	-0.1409	1	277	1855	2131
TCONS_00078053	ENSBTAT00000002397	-0.1486	1	196	1374	1569
TCONS_00078053	ENSBTAT00000004166	-0.1731	1	277	394	670
TCONS_00078053	ENSBTAT00000063746	-0.1452	1	277	311	587
TCONS_00078053	ENSBTAT00000027865	-0.1452	1	277	311	587
TCONS_00078053	ENSBTAT00000013992	-0.1422	1	229	1941	2169
TCONS_00078053	ENSBTAT00000023781	-0.1421	1	277	339	615
TCONS_00078053	ENSBTAT00000004405	-0.1426	1	277	2530	2806
TCONS_00078053	ENSBTAT00000048983	-0.1692	1	277	2621	2897
TCONS_00078053	ENSBTAT00000034806	-0.1612	1	277	706	982
TCONS_00078053	ENSBTAT00000065198	-0.142	1	277	735	1011
TCONS_00078053	ENSBTAT00000066007	-0.1682	1	277	788	1064
TCONS_00078053	ENSBTAT00000003343	-0.1541	1	277	1619	1895
TCONS_00078053	ENSBTAT00000016098	-0.1671	66	277	1	212
TCONS_00078053	ENSBTAT00000016089	-0.1538	1	277	1195	1471
TCONS_00078053	ENSBTAT00000055646	-0.1421	12	260	1	249
TCONS_00078053	ENSBTAT00000005412	-0.1543	1	277	166	442
TCONS_00078053	ENSBTAT00000054338	-0.1535	1	277	1481	1757
TCONS_00078053	ENSBTAT00000016087	-0.1451	1	277	1081	1357
TCONS_00078053	ENSBTAT00000003163	-0.15	1	277	972	1248
TCONS_00078053	ENSBTAT00000019208	-0.1436	1	277	120	396
TCONS_00078053	ENSBTAT00000004229	-0.1606	1	277	917	1193
TCONS_00078053	ENSBTAT00000006875	-0.1554	1	277	280	556
TCONS_00078053	ENSBTAT00000006186	-0.1441	1	227	353	579
TCONS_00078053	ENSBTAT00000014714	-0.1472	1	277	658	934
TCONS_00078053	ENSBTAT00000012331	-0.1777	1	184	1017	1200
TCONS_00078053	ENSBTAT00000016080	-0.1668	1	277	1142	1418
TCONS_00078053	ENSBTAT00000004281	-0.1459	1	277	2723	2999
TCONS_00078053	ENSBTAT00000066207	-0.1423	1	277	771	1047
TCONS_00078053	ENSBTAT00000009604	-0.1422	1	277	488	764
TCONS_00078053	ENSBTAT00000015618	-0.1458	1	277	133	409
TCONS_00078053	ENSBTAT00000005167	-0.1584	1	277	2275	2551
TCONS_00078053	ENSBTAT00000063550	-0.159	1	272	62	333
TCONS_00078053	ENSBTAT00000014104	-0.1551	29	277	1	249
TCONS_00078053	ENSBTAT00000063537	-0.1551	29	277	1	249
TCONS_00078053	ENSBTAT00000053897	-0.1451	1	277	535	811
TCONS_00078053	ENSBTAT00000033263	-0.1557	1	277	481	757
TCONS_00078053	ENSBTAT00000019526	-0.1406	1	277	590	866
TCONS_00078053	ENSBTAT00000025331	-0.141	1	277	39	315
TCONS_00078053	ENSBTAT00000064095	-0.1464	1	277	48	324
TCONS_00078053	ENSBTAT00000025686	-0.1493	1	277	1330	1606
TCONS_00078053	ENSBTAT00000025710	-0.1414	1	277	543	819
TCONS_00078053	ENSBTAT00000026682	-0.1464	1	277	217	493
TCONS_00078053	ENSBTAT00000017422	-0.1433	1	277	354	630
TCONS_00078053	ENSBTAT00000065439	-0.1562	1	277	595	871
TCONS_00078053	ENSBTAT00000003346	-0.1574	1	277	405	681
TCONS_00078053	ENSBTAT00000050235	-0.1965	1	277	4167	4443
TCONS_00078053	ENSBTAT00000019861	-0.1448	1	223	855	1077
TCONS_00078053	ENSBTAT00000037103	-0.1692	1	253	1248	1500
TCONS_00078053	ENSBTAT00000019280	-0.154	29	277	1	249
TCONS_00078053	ENSBTAT00000027772	-0.15	1	277	47	323
TCONS_00078053	ENSBTAT00000064559	-0.195	88	277	1	190
TCONS_00078053	ENSBTAT00000004943	-0.1442	1	277	543	819
TCONS_00078053	ENSBTAT00000055031	-0.1473	1	277	266	542
TCONS_00078053	ENSBTAT00000065653	-0.141	1	277	1164	1440
TCONS_00078053	ENSBTAT00000009832	-0.1421	1	277	9	285
TCONS_00078053	ENSBTAT00000054767	-0.1461	1	277	524	800
TCONS_00078053	ENSBTAT00000053013	-0.1479	1	277	232	508
TCONS_00078053	ENSBTAT00000002671	-0.1404	1	277	953	1229
TCONS_00078053	ENSBTAT00000065648	-0.1405	1	277	1644	1920
TCONS_00078053	ENSBTAT00000063271	-0.1431	1	277	346	622
TCONS_00078053	ENSBTAT00000002583	-0.1519	1	277	494	770
TCONS_00078053	ENSBTAT00000003218	-0.1499	79	277	1	199
TCONS_00078053	ENSBTAT00000010276	-0.1467	1	277	120	396
TCONS_00078053	ENSBTAT00000027247	-0.158	1	277	1633	1909
TCONS_00078053	ENSBTAT00000065373	-0.1714	1	277	5242	5518
TCONS_00078053	ENSBTAT00000063417	-0.1714	1	277	5233	5509
TCONS_00078053	ENSBTAT00000013427	-0.1498	1	277	1007	1283
TCONS_00078053	ENSBTAT00000017292	-0.1638	61	277	1	217
TCONS_00078053	ENSBTAT00000000845	-0.143	1	277	5246	5522
TCONS_00078053	ENSBTAT00000028947	-0.1679	93	277	1	185
TCONS_00078053	ENSBTAT00000047316	-0.1538	1	277	11	287
TCONS_00078053	ENSBTAT00000009526	-0.1508	90	277	1	188
TCONS_00078053	ENSBTAT00000028798	-0.1421	1	277	8	284
TCONS_00078053	ENSBTAT00000031796	-0.1497	1	277	266	542
TCONS_00078053	ENSBTAT00000002313	-0.1837	1	230	737	966
TCONS_00078053	ENSBTAT00000020075	-0.1514	48	277	1	230
TCONS_00078053	ENSBTAT00000012443	-0.1465	1	181	957	1137
TCONS_00078053	ENSBTAT00000016495	-0.1441	1	277	1416	1692
TCONS_00078053	ENSBTAT00000035005	-0.1441	1	277	792	1068
TCONS_00078053	ENSBTAT00000024507	-0.1438	1	277	473	749
TCONS_00078053	ENSBTAT00000065650	-0.1575	1	277	97	373
TCONS_00078053	ENSBTAT00000043434	-0.1575	1	277	97	373
TCONS_00078053	ENSBTAT00000020897	-0.1553	1	277	1595	1871
TCONS_00078053	ENSBTAT00000029073	-0.1508	1	277	1150	1426
TCONS_00078053	ENSBTAT00000016505	-0.1418	1	277	184	460
TCONS_00078053	ENSBTAT00000023544	-0.1611	1	219	1258	1476
TCONS_00078053	ENSBTAT00000014499	-0.146	1	226	189	414
TCONS_00078053	ENSBTAT00000007554	-0.1533	1	277	275	551
TCONS_00078053	ENSBTAT00000017725	-0.1507	1	202	1011	1212
TCONS_00078053	ENSBTAT00000022612	-0.1549	1	277	230	506
TCONS_00078053	ENSBTAT00000054828	-0.2711	202	277	1	76
TCONS_00078053	ENSBTAT00000032582	-0.1402	1	277	3013	3289
TCONS_00078053	ENSBTAT00000063582	-0.1431	1	277	2075	2351
TCONS_00078053	ENSBTAT00000011095	-0.143	1	277	239	515
TCONS_00078053	ENSBTAT00000055688	-0.2691	190	277	1	88
TCONS_00078053	ENSBTAT00000011663	-0.1412	1	277	50	326
TCONS_00078053	ENSBTAT00000000069	-0.1561	1	277	2922	3198
TCONS_00078053	ENSBTAT00000018443	-0.1532	139	277	1	139
TCONS_00078053	ENSBTAT00000006328	-0.1594	87	277	1	191
TCONS_00078053	ENSBTAT00000008725	-0.169	1	277	186	462
TCONS_00078053	ENSBTAT00000005473	-0.1476	1	259	5292	5550
TCONS_00078053	ENSBTAT00000007473	-0.1563	1	277	599	875
TCONS_00078053	ENSBTAT00000020331	-0.158	1	277	459	735
TCONS_00078053	ENSBTAT00000027871	-0.1491	1	277	178	454
TCONS_00078053	ENSBTAT00000037697	-0.164	33	277	1	245
TCONS_00078053	ENSBTAT00000063052	-0.1483	1	277	2600	2876
TCONS_00078053	ENSBTAT00000021719	-0.157	1	277	1573	1849
TCONS_00078053	ENSBTAT00000044564	-0.1433	1	277	879	1155
TCONS_00078053	ENSBTAT00000044514	-0.1774	136	277	1	142
TCONS_00078053	ENSBTAT00000063422	-0.1774	136	277	1	142
TCONS_00078053	ENSBTAT00000007795	-0.1415	1	277	1264	1540
TCONS_00078053	ENSBTAT00000001883	-0.1671	1	191	491	681
TCONS_00078053	ENSBTAT00000012086	-0.1563	1	217	1641	1857
TCONS_00078053	ENSBTAT00000013405	-0.1778	139	277	1	139
TCONS_00078053	ENSBTAT00000013635	-0.1627	1	196	1815	2010
TCONS_00078053	ENSBTAT00000065429	-0.1627	1	196	1614	1809
TCONS_00078053	ENSBTAT00000006420	-0.1754	1	277	1749	2025
TCONS_00078053	ENSBTAT00000028049	-0.1786	1	208	1389	1596
TCONS_00078053	ENSBTAT00000011312	-0.1427	1	263	158	420
TCONS_00078053	ENSBTAT00000064026	-0.1466	1	277	1070	1346
TCONS_00078053	ENSBTAT00000036462	-0.1593	1	224	434	657
TCONS_00078053	ENSBTAT00000022885	-0.153	1	214	441	654
TCONS_00078053	ENSBTAT00000055556	-0.1438	1	277	137	413
TCONS_00078053	ENSBTAT00000065371	-0.1799	1	212	311	522
TCONS_00078053	ENSBTAT00000043694	-0.1735	1	277	3815	4091
TCONS_00078053	ENSBTAT00000019429	-0.1557	1	223	489	711
TCONS_00078053	ENSBTAT00000018728	-0.151	1	277	69	345
TCONS_00078053	ENSBTAT00000063156	-0.1433	1	277	171	447
TCONS_00078053	ENSBTAT00000066016	-0.1441	1	277	1870	2146
TCONS_00078053	ENSBTAT00000055322	-0.1551	1	277	808	1084
TCONS_00078053	ENSBTAT00000061286	-0.1583	1	277	145	421
TCONS_00078053	ENSBTAT00000027473	-0.2034	1	173	3323	3495
TCONS_00078053	ENSBTAT00000015432	-0.148	112	277	1	166
TCONS_00078053	ENSBTAT00000003267	-0.1487	1	277	1104	1380
TCONS_00078053	ENSBTAT00000006987	-0.1462	1	277	72	348
TCONS_00078053	ENSBTAT00000049892	-0.1544	1	277	1173	1449
TCONS_00078053	ENSBTAT00000039580	-0.1604	1	277	568	844
TCONS_00078053	ENSBTAT00000000579	-0.1483	1	277	756	1032
TCONS_00078053	ENSBTAT00000063959	-0.144	1	264	646	909
TCONS_00078053	ENSBTAT00000001428	-0.1753	1	245	2360	2604
TCONS_00078053	ENSBTAT00000002651	-0.1674	98	277	1	180
TCONS_00078053	ENSBTAT00000017694	-0.2698	1	243	1864	2106
TCONS_00078053	ENSBTAT00000039242	-0.1525	1	277	3383	3659
TCONS_00078053	ENSBTAT00000033977	-0.147	1	277	1619	1895
TCONS_00078053	ENSBTAT00000055015	-0.1594	1	277	1206	1482
TCONS_00078053	ENSBTAT00000020484	-0.1594	1	277	1206	1482
TCONS_00078053	ENSBTAT00000022141	-0.1601	116	277	1	162
TCONS_00078053	ENSBTAT00000025214	-0.1465	1	277	719	995
TCONS_00078053	ENSBTAT00000028845	-0.1476	54	277	1	224
TCONS_00078053	ENSBTAT00000028846	-0.1557	86	277	1	192
TCONS_00078053	ENSBTAT00000018420	-0.1679	1	277	2079	2355
TCONS_00078053	ENSBTAT00000062990	-0.1728	1	277	610	886
TCONS_00078053	ENSBTAT00000055878	-0.157	1	277	1414	1690
TCONS_00078053	ENSBTAT00000022311	-0.157	1	277	1414	1690
TCONS_00078053	ENSBTAT00000011716	-0.1522	1	277	519	795
TCONS_00078053	ENSBTAT00000037660	-0.1513	20	277	1	258
TCONS_00078053	ENSBTAT00000004805	-0.1526	1	277	858	1134
TCONS_00078053	ENSBTAT00000005506	-0.1567	1	277	368	644
TCONS_00078053	ENSBTAT00000061315	-0.1441	19	277	1	259
TCONS_00078053	ENSBTAT00000004515	-0.1402	1	277	434	710
TCONS_00078053	ENSBTAT00000055739	-0.1452	1	277	163	439
TCONS_00078053	ENSBTAT00000015528	-0.1407	1	277	784	1060
TCONS_00078053	ENSBTAT00000022706	-0.1518	1	277	1815	2091
TCONS_00078053	ENSBTAT00000026050	-0.1423	1	277	1199	1475
TCONS_00078053	ENSBTAT00000036501	-0.1426	1	277	960	1236
TCONS_00078053	ENSBTAT00000024188	-0.1675	1	209	356	564
TCONS_00078053	ENSBTAT00000016715	-0.1579	1	270	1528	1797
TCONS_00078053	ENSBTAT00000024730	-0.2636	122	277	1	156
TCONS_00078053	ENSBTAT00000056991	-0.1454	1	277	380	656
TCONS_00078053	ENSBTAT00000020104	-0.152	1	277	1400	1676
TCONS_00078053	ENSBTAT00000006428	-0.1426	1	277	256	532
TCONS_00078053	ENSBTAT00000065931	-0.1459	1	277	9	285
TCONS_00078053	ENSBTAT00000046615	-0.1452	1	277	705	981
TCONS_00078053	ENSBTAT00000046622	-0.1427	1	277	497	773
TCONS_00078053	ENSBTAT00000061453	-0.1983	138	277	1	140
TCONS_00078053	ENSBTAT00000000837	-0.1494	1	277	362	638
TCONS_00078053	ENSBTAT00000003130	-0.1473	1	277	735	1011
TCONS_00078053	ENSBTAT00000024060	-0.1424	83	277	1	195
TCONS_00078053	ENSBTAT00000008235	-0.2101	1	184	2061	2244
TCONS_00078053	ENSBTAT00000007911	-0.1459	1	277	2963	3239
TCONS_00078053	ENSBTAT00000063863	-0.1459	1	277	2954	3230
TCONS_00078053	ENSBTAT00000021260	-0.1665	1	277	5849	6125
TCONS_00078053	ENSBTAT00000066219	-0.145	1	277	649	925
TCONS_00078053	ENSBTAT00000036414	-0.2249	1	167	3269	3435
TCONS_00078053	ENSBTAT00000025730	-0.2287	142	277	1	136
TCONS_00078053	ENSBTAT00000013719	-0.1447	32	277	1	246
TCONS_00078053	ENSBTAT00000029307	-0.1431	1	277	441	717
TCONS_00078053	ENSBTAT00000063447	-0.1741	1	277	171	447
TCONS_00078053	ENSBTAT00000013414	-0.1741	1	277	171	447
TCONS_00078053	ENSBTAT00000054391	-0.1436	1	182	44	225
TCONS_00078053	ENSBTAT00000064701	-0.1443	74	277	1	204
TCONS_00078053	ENSBTAT00000057307	-0.1434	1	277	213	489
TCONS_00078053	ENSBTAT00000027515	-0.1624	91	277	1	187
TCONS_00078053	ENSBTAT00000001395	-0.1405	1	277	471	747
TCONS_00078053	ENSBTAT00000039245	-0.1526	1	202	39	240
TCONS_00078053	ENSBTAT00000030343	-0.1436	1	275	2288	2562
TCONS_00078053	ENSBTAT00000066236	-0.1436	1	277	2321	2597
TCONS_00078053	ENSBTAT00000006959	-0.1778	1	209	2543	2751
TCONS_00078053	ENSBTAT00000031159	-0.1497	1	221	323	543
TCONS_00078053	ENSBTAT00000065840	-0.1446	1	277	346	622
TCONS_00078053	ENSBTAT00000063251	-0.142	1	277	323	599
TCONS_00078053	ENSBTAT00000003543	-0.1769	1	277	719	995
TCONS_00078053	ENSBTAT00000064219	-0.1442	70	277	1	208
TCONS_00078053	ENSBTAT00000000046	-0.1521	1	277	366	642
TCONS_00078053	ENSBTAT00000014490	-0.1538	1	139	36	174
TCONS_00078053	ENSBTAT00000000043	-0.1447	16	277	1	262
TCONS_00078053	ENSBTAT00000010606	-0.1638	101	277	1	177
TCONS_00078053	ENSBTAT00000018329	-0.1403	1	277	529	805
TCONS_00078053	ENSBTAT00000031743	-0.1403	1	277	6567	6843
TCONS_00078053	ENSBTAT00000015335	-0.1428	1	277	1992	2268
TCONS_00078053	ENSBTAT00000062977	-0.1741	1	254	6530	6783
TCONS_00078053	ENSBTAT00000061480	-0.1466	1	277	818	1094
TCONS_00078053	ENSBTAT00000038355	-0.1557	1	277	546	822
TCONS_00078053	ENSBTAT00000024586	-0.1451	1	277	574	850
TCONS_00078053	ENSBTAT00000000538	-0.1606	1	218	674	891
TCONS_00078053	ENSBTAT00000053193	-0.1851	45	277	1	233
TCONS_00078053	ENSBTAT00000013781	-0.1442	1	252	1690	1941
TCONS_00078053	ENSBTAT00000002363	-0.1456	1	277	1681	1957
TCONS_00078053	ENSBTAT00000012837	-0.1476	1	277	264	540
TCONS_00078053	ENSBTAT00000016314	-0.1512	1	265	1284	1548
TCONS_00078053	ENSBTAT00000000851	-0.1457	1	277	1521	1797
TCONS_00078053	ENSBTAT00000006833	-0.1669	1	277	911	1187
TCONS_00078053	ENSBTAT00000000853	-0.1415	1	277	54	330
TCONS_00078053	ENSBTAT00000026765	-0.1792	1	188	896	1083
TCONS_00078053	ENSBTAT00000034735	-0.1435	1	277	51	327
TCONS_00078053	ENSBTAT00000001044	-0.1418	1	277	1701	1977
TCONS_00078053	ENSBTAT00000022317	-0.1495	1	277	5404	5680
TCONS_00078053	ENSBTAT00000026080	-0.1825	1	151	954	1104
TCONS_00078053	ENSBTAT00000066223	-0.1832	157	231	1	75
TCONS_00078053	ENSBTAT00000004171	-0.1866	113	277	1	165
TCONS_00078053	ENSBTAT00000020203	-0.1466	1	277	1180	1456
TCONS_00078053	ENSBTAT00000001930	-0.1815	1	167	71	237
TCONS_00078053	ENSBTAT00000020390	-0.141	26	277	1	252
TCONS_00078053	ENSBTAT00000005697	-0.1905	1	277	1359	1635
TCONS_00078053	ENSBTAT00000001013	-0.1913	1	235	768	1002
TCONS_00078053	ENSBTAT00000046806	-0.1453	1	277	492	768
TCONS_00078053	ENSBTAT00000020474	-0.1543	1	277	567	843
TCONS_00078053	ENSBTAT00000023383	-0.1437	1	277	415	691
TCONS_00078053	ENSBTAT00000028448	-0.1427	1	277	555	831
TCONS_00078053	ENSBTAT00000019755	-0.1418	1	277	814	1090
TCONS_00078053	ENSBTAT00000036251	-0.1499	1	277	494	770
TCONS_00078053	ENSBTAT00000004789	-0.1499	1	277	494	770
TCONS_00078053	ENSBTAT00000021652	-0.1413	1	277	807	1083
TCONS_00078053	ENSBTAT00000061177	-0.1404	1	277	299	575
TCONS_00078053	ENSBTAT00000042590	-0.1481	1	277	193	469
TCONS_00078053	ENSBTAT00000005338	-0.1468	102	277	1	176
TCONS_00078053	ENSBTAT00000052338	-0.1528	1	277	1247	1523
TCONS_00078053	ENSBTAT00000043539	-0.1417	1	277	42	318
TCONS_00078053	ENSBTAT00000028660	-0.18	1	277	404	680
TCONS_00078053	ENSBTAT00000014476	-0.1411	1	277	116	392
TCONS_00078053	ENSBTAT00000028663	-0.141	1	277	1464	1740
TCONS_00078053	ENSBTAT00000004382	-0.1422	1	277	111	387
TCONS_00078053	ENSBTAT00000004383	-0.1502	76	277	1	202
TCONS_00078053	ENSBTAT00000042578	-0.1457	1	277	2084	2360
TCONS_00078053	ENSBTAT00000023459	-0.1474	1	277	714	990
TCONS_00078053	ENSBTAT00000021751	-0.1568	1	277	705	981
TCONS_00078053	ENSBTAT00000025736	-0.1411	1	277	1101	1377
TCONS_00078053	ENSBTAT00000065149	-0.1406	1	277	3072	3348
TCONS_00078053	ENSBTAT00000019052	-0.3873	1	73	354	426
TCONS_00078053	ENSBTAT00000025739	-0.1811	1	209	638	846
TCONS_00078053	ENSBTAT00000014992	-0.158	1	203	1352	1554
TCONS_00078053	ENSBTAT00000063193	-0.1485	1	277	100	376
TCONS_00078053	ENSBTAT00000064340	-0.1516	80	277	1	198
TCONS_00078053	ENSBTAT00000063216	-0.1516	1	277	129	405
TCONS_00078053	ENSBTAT00000022343	-0.1516	1	277	129	405
TCONS_00078053	ENSBTAT00000034726	-0.1825	34	277	1	244
TCONS_00078053	ENSBTAT00000061369	-0.1447	1	277	2511	2787
TCONS_00078053	ENSBTAT00000039203	-0.1401	1	277	781	1057
TCONS_00078053	ENSBTAT00000061414	-0.1461	48	277	1	230
TCONS_00078053	ENSBTAT00000021729	-0.1414	1	277	62	338
TCONS_00078053	ENSBTAT00000003818	-0.1573	35	277	1	243
TCONS_00078053	ENSBTAT00000017386	-0.198	1	182	2822	3003
TCONS_00078053	ENSBTAT00000008204	-0.1661	104	277	1	174
TCONS_00078053	ENSBTAT00000033208	-0.1965	134	220	1	87
TCONS_00078053	ENSBTAT00000039536	-0.1715	1	227	68	294
TCONS_00078053	ENSBTAT00000022366	-0.1508	1	230	86	315
TCONS_00078053	ENSBTAT00000065665	-0.1549	1	239	224	462
TCONS_00078053	ENSBTAT00000053051	-0.1486	33	197	1	165
TCONS_00078053	ENSBTAT00000024427	-0.1408	32	277	1	246
TCONS_00078053	ENSBTAT00000024433	-0.1541	1	277	2806	3082
TCONS_00078053	ENSBTAT00000013440	-0.1546	1	277	1474	1750
TCONS_00078053	ENSBTAT00000013898	-0.1449	1	277	5181	5457
TCONS_00078053	ENSBTAT00000043215	-0.1424	1	277	2913	3189
TCONS_00078053	ENSBTAT00000061618	-0.1517	108	277	1	170
TCONS_00078053	ENSBTAT00000026154	-0.155	1	277	2675	2951
TCONS_00078053	ENSBTAT00000029353	-0.161	1	277	1007	1283
TCONS_00078053	ENSBTAT00000025190	-0.1713	1	277	29	305
TCONS_00078053	ENSBTAT00000015555	-0.1411	1	277	1725	2001
TCONS_00078053	ENSBTAT00000056365	-0.1797	1	259	663	921
TCONS_00078053	ENSBTAT00000018540	-0.1797	1	259	810	1068
TCONS_00078053	ENSBTAT00000011809	-0.1492	1	277	168	444
TCONS_00078053	ENSBTAT00000020787	-0.1513	1	277	146	422
TCONS_00078053	ENSBTAT00000004406	-0.1442	1	277	111	387
TCONS_00078053	ENSBTAT00000036155	-0.1723	1	252	2518	2769
TCONS_00078053	ENSBTAT00000013630	-0.1417	19	277	1	259
TCONS_00078053	ENSBTAT00000001981	-0.1436	1	277	290	566
TCONS_00078053	ENSBTAT00000043137	-0.1679	1	277	987	1263
TCONS_00078053	ENSBTAT00000052163	-0.1477	1	277	18	294
TCONS_00078053	ENSBTAT00000024607	-0.1597	1	277	1786	2062
TCONS_00078053	ENSBTAT00000004276	-0.1464	114	277	1	164
TCONS_00078053	ENSBTAT00000009792	-0.1877	115	277	1	163
TCONS_00078053	ENSBTAT00000050795	-0.147	1	199	681	879
TCONS_00078053	ENSBTAT00000015137	-0.1633	1	277	82	358
TCONS_00078053	ENSBTAT00000015885	-0.1448	1	277	500	776
TCONS_00078053	ENSBTAT00000028965	-0.1534	72	277	1	206
TCONS_00078053	ENSBTAT00000010477	-0.1917	1	196	3216	3411
TCONS_00078053	ENSBTAT00000002984	-0.2085	117	277	1	161
TCONS_00078053	ENSBTAT00000023285	-0.1492	1	277	2912	3188
TCONS_00078053	ENSBTAT00000028677	-0.1523	137	277	1	141
TCONS_00078053	ENSBTAT00000025598	-0.146	1	247	4569	4815
TCONS_00078053	ENSBTAT00000010642	-0.1703	1	277	200	476
TCONS_00078053	ENSBTAT00000040026	-0.1596	98	277	1	180
TCONS_00078053	ENSBTAT00000042549	-0.1449	1	277	76	352
TCONS_00078053	ENSBTAT00000006542	-0.1462	1	277	388	664
TCONS_00078053	ENSBTAT00000031106	-0.1403	1	277	5285	5561
TCONS_00078053	ENSBTAT00000038209	-0.1589	1	277	20	296
TCONS_00078053	ENSBTAT00000000115	-0.146	1	277	1037	1313
TCONS_00078053	ENSBTAT00000008128	-0.1462	1	277	311	587
TCONS_00078053	ENSBTAT00000012586	-0.1456	1	277	474	750
TCONS_00078053	ENSBTAT00000010299	-0.1778	20	277	1	258
TCONS_00078053	ENSBTAT00000012587	-0.1717	1	277	1128	1404
TCONS_00078053	ENSBTAT00000044175	-0.1474	1	277	238	514
TCONS_00078053	ENSBTAT00000056515	-0.1586	1	277	86	362
TCONS_00078053	ENSBTAT00000009187	-0.1506	1	277	60	336
TCONS_00078053	ENSBTAT00000009553	-0.1435	1	277	200	476
TCONS_00078053	ENSBTAT00000036975	-0.1531	81	277	1	197
TCONS_00078053	ENSBTAT00000001141	-0.1415	1	277	41	317
TCONS_00078053	ENSBTAT00000064865	-0.1574	1	277	364	640
TCONS_00078053	ENSBTAT00000061003	-0.1421	1	277	3013	3289
TCONS_00078053	ENSBTAT00000000855	-0.1547	1	277	1122	1398
TCONS_00078053	ENSBTAT00000013803	-0.146	1	277	1236	1512
TCONS_00078053	ENSBTAT00000030134	-0.2471	142	277	1	136
TCONS_00078053	ENSBTAT00000013854	-0.1715	1	277	405	681
TCONS_00078053	ENSBTAT00000009089	-0.145	1	277	285	561
TCONS_00078053	ENSBTAT00000028155	-0.1705	1	277	1078	1354
TCONS_00078053	ENSBTAT00000007351	-0.1408	1	277	1115	1391
TCONS_00078053	ENSBTAT00000032631	-0.1408	1	277	1115	1391
TCONS_00078053	ENSBTAT00000022981	-0.1863	1	277	8	284
TCONS_00078053	ENSBTAT00000003261	-0.1513	1	277	1743	2019
TCONS_00078053	ENSBTAT00000001439	-0.1414	1	277	1276	1552
TCONS_00078053	ENSBTAT00000020124	-0.1532	1	277	311	587
TCONS_00078053	ENSBTAT00000012847	-0.1557	1	277	2556	2832
TCONS_00078053	ENSBTAT00000064657	-0.146	1	277	1255	1531
TCONS_00078053	ENSBTAT00000015383	-0.1422	1	277	439	715
TCONS_00078053	ENSBTAT00000042542	-0.1733	1	277	568	844
TCONS_00078053	ENSBTAT00000038279	-0.1552	47	277	1	231
TCONS_00078053	ENSBTAT00000029228	-0.1402	1	277	1038	1314
TCONS_00078053	ENSBTAT00000011082	-0.1408	1	277	4028	4304
TCONS_00078053	ENSBTAT00000052174	-0.1573	1	254	2303	2556
TCONS_00078053	ENSBTAT00000019225	-0.2073	1	277	60	336
TCONS_00078053	ENSBTAT00000025537	-0.1513	1	277	1344	1620
TCONS_00078053	ENSBTAT00000018944	-0.2436	127	277	1	151
TCONS_00078053	ENSBTAT00000022905	-0.1564	1	277	740	1016
TCONS_00078053	ENSBTAT00000049025	-0.1454	6	277	1	272
TCONS_00078053	ENSBTAT00000003203	-0.1486	1	277	1567	1843
TCONS_00078053	ENSBTAT00000030056	-0.1595	119	277	1	159
TCONS_00078053	ENSBTAT00000028621	-0.1605	1	277	2388	2664
TCONS_00078053	ENSBTAT00000009212	-0.1557	1	277	885	1161
TCONS_00078053	ENSBTAT00000025566	-0.1423	1	277	266	542
TCONS_00078053	ENSBTAT00000064489	-0.1423	1	277	320	596
TCONS_00078053	ENSBTAT00000009210	-0.1426	1	277	1003	1279
TCONS_00078053	ENSBTAT00000039444	-0.1404	1	277	880	1156
TCONS_00078053	ENSBTAT00000005582	-0.1763	1	277	465	741
TCONS_00078053	ENSBTAT00000048865	-0.15	1	210	172	381
TCONS_00078053	ENSBTAT00000014663	-0.1515	1	277	314	590
TCONS_00078053	ENSBTAT00000054961	-0.1641	1	277	611	887
TCONS_00078053	ENSBTAT00000064455	-0.1425	39	277	1	239
TCONS_00078053	ENSBTAT00000018405	-0.1446	1	277	976	1252
TCONS_00078053	ENSBTAT00000036417	-0.1463	1	277	179	455
TCONS_00078053	ENSBTAT00000022979	-0.1485	1	277	1941	2217
TCONS_00078053	ENSBTAT00000012860	-0.1404	1	277	256	532
TCONS_00078053	ENSBTAT00000014473	-0.1536	1	277	413	689
TCONS_00078053	ENSBTAT00000033704	-0.1482	1	277	3066	3342
TCONS_00078053	ENSBTAT00000000307	-0.1502	1	277	451	727
TCONS_00078053	ENSBTAT00000035929	-0.1489	1	244	423	666
TCONS_00078053	ENSBTAT00000018042	-0.1577	1	168	670	837
TCONS_00078053	ENSBTAT00000025911	-0.1651	1	144	1501	1644
TCONS_00078053	ENSBTAT00000031507	-0.1492	1	277	3172	3448
TCONS_00078053	ENSBTAT00000023492	-0.1426	1	277	1591	1867
TCONS_00078053	ENSBTAT00000040335	-0.1453	1	277	852	1128
TCONS_00078053	ENSBTAT00000056458	-0.1453	1	277	852	1128
TCONS_00078053	ENSBTAT00000007971	-0.1419	20	277	1	258
TCONS_00078053	ENSBTAT00000007537	-0.2036	109	277	1	169
TCONS_00078053	ENSBTAT00000055681	-0.1418	1	277	225	501
TCONS_00078053	ENSBTAT00000026090	-0.1589	1	220	2808	3027
TCONS_00078053	ENSBTAT00000063601	-0.185	116	277	1	162
TCONS_00078053	ENSBTAT00000002705	-0.1458	1	277	190	466
TCONS_00078053	ENSBTAT00000034021	-0.1444	1	277	1708	1984
TCONS_00078053	ENSBTAT00000012838	-0.1442	1	277	807	1083
TCONS_00078053	ENSBTAT00000025878	-0.1491	1	277	3256	3532
TCONS_00078053	ENSBTAT00000001538	-0.185	1	277	447	723
TCONS_00078053	ENSBTAT00000061448	-0.1426	1	277	58	334
TCONS_00078053	ENSBTAT00000010295	-0.1543	1	277	3577	3853
TCONS_00078053	ENSBTAT00000010886	-0.1509	1	277	3501	3777
TCONS_00078053	ENSBTAT00000060992	-0.1521	1	277	2267	2543
TCONS_00078053	ENSBTAT00000019566	-0.1477	1	215	1361	1575
TCONS_00078053	ENSBTAT00000002904	-0.1423	1	277	720	996
TCONS_00078053	ENSBTAT00000064082	-0.1423	1	277	753	1029
TCONS_00078053	ENSBTAT00000044703	-0.1456	1	277	665	941
TCONS_00078053	ENSBTAT00000030874	-0.1437	1	277	2154	2430
TCONS_00078053	ENSBTAT00000066026	-0.1453	1	277	2052	2328
TCONS_00078053	ENSBTAT00000011066	-0.1504	1	277	972	1248
TCONS_00078053	ENSBTAT00000014324	-0.1801	30	277	1	248
TCONS_00078053	ENSBTAT00000029813	-0.1607	85	277	1	193
TCONS_00078053	ENSBTAT00000020586	-0.1435	1	277	2306	2582
TCONS_00078053	ENSBTAT00000008891	-0.1491	1	277	2642	2918
TCONS_00078053	ENSBTAT00000044908	-0.1401	1	277	1206	1482
TCONS_00078053	ENSBTAT00000061281	-0.1771	1	277	1657	1933
TCONS_00078053	ENSBTAT00000018435	-0.1668	1	277	1131	1407
TCONS_00078053	ENSBTAT00000044904	-0.1638	136	277	1	142
TCONS_00078053	ENSBTAT00000064301	-0.1479	1	277	1691	1967
TCONS_00078053	ENSBTAT00000055062	-0.1506	1	277	78	354
TCONS_00078053	ENSBTAT00000064830	-0.1651	1	277	507	783
TCONS_00078053	ENSBTAT00000017231	-0.1409	1	277	114	390
TCONS_00078053	ENSBTAT00000019653	-0.1516	1	277	1020	1296
TCONS_00078053	ENSBTAT00000013671	-0.1862	129	277	1	149
TCONS_00078053	ENSBTAT00000065698	-0.1563	1	277	5115	5391
TCONS_00078053	ENSBTAT00000012453	-0.1563	1	277	4959	5235
TCONS_00078053	ENSBTAT00000008137	-0.1635	1	250	630	879
TCONS_00078053	ENSBTAT00000035866	-0.1412	1	277	803	1079
TCONS_00078053	ENSBTAT00000009573	-0.1443	83	277	1	195
TCONS_00078053	ENSBTAT00000001000	-0.1415	1	277	1124	1400
TCONS_00078053	ENSBTAT00000045202	-0.1414	63	277	1	215
TCONS_00078053	ENSBTAT00000054380	-0.2512	120	277	1	158
TCONS_00078053	ENSBTAT00000001004	-0.1454	1	277	618	894
TCONS_00078053	ENSBTAT00000012858	-0.1487	1	200	356	555
TCONS_00078053	ENSBTAT00000011049	-0.182	108	277	1	170
TCONS_00078053	ENSBTAT00000038103	-0.1561	1	277	289	565
TCONS_00078053	ENSBTAT00000023514	-0.1869	1	277	782	1058
TCONS_00078053	ENSBTAT00000019892	-0.1458	1	277	363	639
TCONS_00078053	ENSBTAT00000047775	-0.3629	224	271	1	48
TCONS_00078053	ENSBTAT00000006935	-0.1503	1	277	604	880
TCONS_00078053	ENSBTAT00000060990	-0.143	1	277	1625	1901
TCONS_00078053	ENSBTAT00000023519	-0.1536	1	277	645	921
TCONS_00078053	ENSBTAT00000003305	-0.1505	70	277	1	208
TCONS_00078053	ENSBTAT00000001534	-0.1544	1	277	1587	1863
TCONS_00078053	ENSBTAT00000015832	-0.1835	1	277	534	810
TCONS_00078053	ENSBTAT00000028037	-0.1456	1	277	1977	2253
TCONS_00078053	ENSBTAT00000026607	-0.1411	1	277	60	336
TCONS_00078053	ENSBTAT00000061294	-0.1479	1	277	162	438
TCONS_00078053	ENSBTAT00000016763	-0.1557	1	277	824	1100
TCONS_00078053	ENSBTAT00000055832	-0.1473	1	277	512	788
TCONS_00078053	ENSBTAT00000024078	-0.142	1	277	3903	4179
TCONS_00078053	ENSBTAT00000043303	-0.1447	1	277	2116	2392
TCONS_00078053	ENSBTAT00000063688	-0.1447	1	277	2116	2392
TCONS_00078053	ENSBTAT00000024656	-0.1419	78	277	1	200
TCONS_00078053	ENSBTAT00000065723	-0.1575	1	196	831	1026
TCONS_00078053	ENSBTAT00000019913	-0.1452	15	277	1	263
TCONS_00078053	ENSBTAT00000046794	-0.1469	120	277	1	158
TCONS_00078053	ENSBTAT00000016581	-0.1431	1	237	1096	1332
TCONS_00078053	ENSBTAT00000024029	-0.1429	1	277	17	293
TCONS_00078053	ENSBTAT00000038011	-0.1956	94	277	1	184
TCONS_00078053	ENSBTAT00000053379	-0.173	1	277	1396	1672
TCONS_00078053	ENSBTAT00000030041	-0.1519	1	214	156	369
TCONS_00078053	ENSBTAT00000046721	-0.1811	1	277	49	325
TCONS_00078053	ENSBTAT00000027446	-0.1425	1	277	352	628
TCONS_00078053	ENSBTAT00000038016	-0.1607	1	277	2829	3105
TCONS_00078053	ENSBTAT00000065364	-0.1697	1	277	2473	2749
TCONS_00078053	ENSBTAT00000018426	-0.1413	1	277	165	441
TCONS_00078053	ENSBTAT00000030816	-0.1436	1	209	344	552
TCONS_00078053	ENSBTAT00000023529	-0.2031	1	277	2316	2592
TCONS_00078053	ENSBTAT00000010224	-0.1559	1	277	1193	1469
TCONS_00078053	ENSBTAT00000019818	-0.1625	1	247	1305	1551
TCONS_00078053	ENSBTAT00000029972	-0.1478	1	277	591	867
TCONS_00078053	ENSBTAT00000006281	-0.1478	1	277	117	393
TCONS_00078053	ENSBTAT00000021492	-0.1468	1	277	3244	3520
TCONS_00078053	ENSBTAT00000020880	-0.1507	139	277	1	139
TCONS_00078053	ENSBTAT00000044604	-0.1455	1	277	334	610
TCONS_00078053	ENSBTAT00000016013	-0.1483	1	277	252	528
TCONS_00078053	ENSBTAT00000037984	-0.1545	1	277	911	1187
TCONS_00078053	ENSBTAT00000004333	-0.1424	1	277	1760	2036
TCONS_00078053	ENSBTAT00000012701	-0.1482	1	277	151	427
TCONS_00078053	ENSBTAT00000018977	-0.1412	1	277	1857	2133
TCONS_00078053	ENSBTAT00000046385	-0.1754	1	225	2290	2514
TCONS_00078053	ENSBTAT00000015638	-0.215	94	277	1	184
TCONS_00078053	ENSBTAT00000015866	-0.1742	137	277	1	141
TCONS_00078053	ENSBTAT00000011491	-0.1442	1	277	281	557
TCONS_00078053	ENSBTAT00000009712	-0.1514	97	277	1	181
TCONS_00078053	ENSBTAT00000027421	-0.155	1	277	585	861
TCONS_00078053	ENSBTAT00000030766	-0.1529	77	277	1	201
TCONS_00078053	ENSBTAT00000029176	-0.2175	137	277	1	141
TCONS_00078053	ENSBTAT00000015066	-0.1703	115	277	1	163
TCONS_00078053	ENSBTAT00000044489	-0.1425	1	277	1217	1493
TCONS_00078053	ENSBTAT00000005001	-0.1575	94	277	1	184
TCONS_00078053	ENSBTAT00000018745	-0.1541	60	277	1	218
TCONS_00078053	ENSBTAT00000066319	-0.1655	1	277	699	975
TCONS_00078053	ENSBTAT00000008171	-0.1551	1	277	829	1105
TCONS_00078053	ENSBTAT00000003964	-0.1553	1	277	108	384
TCONS_00078053	ENSBTAT00000020204	-0.1497	90	277	1	188
TCONS_00078053	ENSBTAT00000002778	-0.1466	56	277	1	222
TCONS_00078053	ENSBTAT00000013189	-0.1438	1	277	2484	2760
TCONS_00078053	ENSBTAT00000064630	-0.1424	1	277	415	691
TCONS_00078053	ENSBTAT00000014220	-0.1424	1	277	373	649
TCONS_00078053	ENSBTAT00000014218	-0.1424	1	277	319	595
TCONS_00078053	ENSBTAT00000063552	-0.1958	28	277	1	250
TCONS_00078053	ENSBTAT00000014975	-0.1564	106	277	1	172
TCONS_00078053	ENSBTAT00000012921	-0.1527	75	277	1	203
TCONS_00078053	ENSBTAT00000024232	-0.1825	134	277	1	144
TCONS_00078053	ENSBTAT00000044171	-0.2155	80	277	1	198
TCONS_00078053	ENSBTAT00000012599	-0.1721	1	272	266	537
TCONS_00078053	ENSBTAT00000013942	-0.1638	1	277	524	800
TCONS_00078053	ENSBTAT00000022815	-0.1742	1	277	2301	2577
TCONS_00078053	ENSBTAT00000044159	-0.1526	1	277	30	306
TCONS_00078053	ENSBTAT00000009698	-0.1538	1	214	474	687
TCONS_00078053	ENSBTAT00000065912	-0.1651	1	277	42	318
TCONS_00078053	ENSBTAT00000012578	-0.1504	1	218	188	405
TCONS_00078053	ENSBTAT00000017289	-0.1572	1	215	104	318
TCONS_00078053	ENSBTAT00000008355	-0.1483	1	277	47	323
TCONS_00078053	ENSBTAT00000028820	-0.1628	1	277	860	1136
TCONS_00078053	ENSBTAT00000060984	-0.1405	1	220	1998	2217
TCONS_00078053	ENSBTAT00000056660	-0.148	1	277	558	834
TCONS_00078053	ENSBTAT00000018734	-0.1569	108	277	1	170
TCONS_00078053	ENSBTAT00000045778	-0.143	1	277	569	845
TCONS_00078053	ENSBTAT00000026179	-0.1501	1	277	1127	1403
TCONS_00078053	ENSBTAT00000040008	-0.1524	93	277	1	185
TCONS_00078053	ENSBTAT00000028809	-0.167	106	277	1	172
TCONS_00078053	ENSBTAT00000021391	-0.1474	1	262	1467	1728
TCONS_00078053	ENSBTAT00000014258	-0.1607	1	277	434	710
TCONS_00078053	ENSBTAT00000012501	-0.1418	34	277	1	244
TCONS_00078053	ENSBTAT00000066309	-0.153	1	214	264	477
TCONS_00078053	ENSBTAT00000018802	-0.1531	1	277	2158	2434
TCONS_00078053	ENSBTAT00000043971	-0.1452	33	236	1	204
TCONS_00078053	ENSBTAT00000029870	-0.1747	84	277	1	194
[truncated: 868 more rows]

## Sheet: Additional file 5b
Additional file 5b: The neighbouring coding genes(30 K upstream and downstream) of 10 lincRNAs.
LincRNA	gene id	gene name
TCONS_00008205	ENSBTAG00000027173	CHP1
TCONS_00008205	ENSBTAG00000010774	NUSAP1
TCONS_00008205	ENSBTAG00000010766	OIP5
TCONS_00010333	ENSBTAG00000027173	CHP1
TCONS_00010333	ENSBTAG00000010774	NUSAP1
TCONS_00010333	ENSBTAG00000010766	OIP5
TCONS_00011025	ENSBTAG00000005214	LCTL
TCONS_00011025	ENSBTAG00000044351	SNORA1
TCONS_00011025	ENSBTAG00000005213	ZWILCH
TCONS_00011286	ENSBTAG00000000737	DMXL2
TCONS_00011383	ENSBTAG00000011680	PAPLN
TCONS_00011383	ENSBTAG00000011757	PSEN1
TCONS_00018684	ENSBTAG00000005273	IL1R1
TCONS_00018684	ENSBTAG00000043317	SNORD86
TCONS_00018921	ENSBTAG00000012332	C2orf49
TCONS_00018921	ENSBTAG00000001086	FHL2
TCONS_00018921	ENSBTAG00000021731	TGFBRAP1
TCONS_00019984	ENSBTAG00000023776	C9orf116
TCONS_00019984	ENSBTAG00000005688	MRPS2
TCONS_00019984	ENSBTAG00000030317	PPP1R26
TCONS_00020045	ENSBTAG00000020123	AUP1
TCONS_00020045	ENSBTAG00000016600	CCDC142
TCONS_00020045	ENSBTAG00000016609	DQX1
TCONS_00020045	ENSBTAG00000001840	INO80B
TCONS_00020045	ENSBTAG00000016602	LBX2
TCONS_00020045	ENSBTAG00000001844	MOGS
TCONS_00020045	ENSBTAG00000016599	MRPL53
TCONS_00020045	ENSBTAG00000016606	PCGF1
TCONS_00020045	ENSBTAG00000016607	TLX2
TCONS_00020045	ENSBTAG00000001843	WBP1
TCONS_00020271	ENSBTAG00000021072	DTNB
TCONS_00020429	ENSBTAG00000025161	AGPAT2
TCONS_00020429	ENSBTAG00000021928	FAM69B
TCONS_00020429	ENSBTAG00000042482	SNORA17
TCONS_00020429	ENSBTAG00000042930	SNORA17
TCONS_00026311	ENSBTAG00000034222	CAB39L
TCONS_00026311	ENSBTAG00000007329	SETDB2
TCONS_00032154	ENSBTAG00000017475	GNAS
TCONS_00032154	ENSBTAG00000047223	GNAS
TCONS_00032361	ENSBTAG00000022922	ANKRD26
TCONS_00032370	ENSBTAG00000012377	ECHDC3
TCONS_00032370	ENSBTAG00000039571	PROSER2
TCONS_00032460	ENSBTAG00000009291	CFAP61
TCONS_00032460	ENSBTAG00000045526	INSM1
TCONS_00035844	ENSBTAG00000019606	IFT52
TCONS_00035844	ENSBTAG00000007783	MYBL2
TCONS_00042053	ENSBTAG00000004863	RIC3
TCONS_00042053	ENSBTAG00000004862	TUB
TCONS_00043194	ENSBTAG00000027642	C11orf42
TCONS_00043194	ENSBTAG00000005236	CCKBR
TCONS_00043194	ENSBTAG00000005228	CNGA4
TCONS_00043194	ENSBTAG00000020515	FAM160A2
TCONS_00043194	ENSBTAG00000047176	OR56B4
TCONS_00043633	ENSBTAG00000020911	FNBP4
TCONS_00043650	ENSBTAG00000036016	FAM111B
TCONS_00047453	ENSBTAG00000019264	EDEM3
TCONS_00048047	ENSBTAG00000007110	RCOR3
TCONS_00048561	ENSBTAG00000007110	RCOR3
TCONS_00048562	ENSBTAG00000007110	RCOR3
TCONS_00048685	ENSBTAG00000019264	EDEM3
TCONS_00049067	ENSBTAG00000001361	NMNAT1
TCONS_00049291	ENSBTAG00000007110	RCOR3
TCONS_00049670	ENSBTAG00000047972	C1orf106
TCONS_00049670	ENSBTAG00000008153	CAMSAP2
TCONS_00049670	ENSBTAG00000047274	KIF21B
TCONS_00052421	ENSBTAG00000006574	ARL8A
TCONS_00052421	ENSBTAG00000014992	GPR37L1
TCONS_00052421	ENSBTAG00000003016	PTPN7
TCONS_00054678	ENSBTAG00000032534	RHOF
TCONS_00054678	ENSBTAG00000004172	SETD1B
TCONS_00054678	ENSBTAG00000009602	TMEM120B
TCONS_00055411	ENSBTAG00000022030	C22orf15
TCONS_00055411	ENSBTAG00000022032	CHCHD10
TCONS_00055411	ENSBTAG00000006108	MMP11
TCONS_00055411	ENSBTAG00000005128	VPREB3
TCONS_00055411	ENSBTAG00000047718	ZNF70
TCONS_00055639	ENSBTAG00000008571	CUX2
TCONS_00055639	ENSBTAG00000002122	FAM109A
TCONS_00062191	ENSBTAG00000047219	ZNF793
TCONS_00062735	ENSBTAG00000004838	IRX5
TCONS_00062834	ENSBTAG00000015912	DMKN
TCONS_00062834	ENSBTAG00000015917	GAPDHS
TCONS_00062834	ENSBTAG00000005330	KRTDAP
TCONS_00062834	ENSBTAG00000015915	SBSN
TCONS_00063153	ENSBTAG00000038702	ZNF665
TCONS_00068290	ENSBTAG00000048005	MGC157368
TCONS_00068290	ENSBTAG00000023338	PEG3
TCONS_00071212	ENSBTAG00000001085	FAM20A
TCONS_00073506	ENSBTAG00000000571	ARHGAP27
TCONS_00073506	ENSBTAG00000020359	PLEKHM1
TCONS_00073616	ENSBTAG00000007125	AFMID
TCONS_00073616	ENSBTAG00000019069	SYNGR2
TCONS_00073616	ENSBTAG00000007121	TK1
TCONS_00073616	ENSBTAG00000018661	TMC6
TCONS_00073616	ENSBTAG00000019067	TMC8
TCONS_00078053	ENSBTAG00000024983	FBXO47
TCONS_00078053	ENSBTAG00000030587	LASP1
TCONS_00081400	ENSBTAG00000044179	CERS6
TCONS_00081400	ENSBTAG00000010362	NOSTRIN
TCONS_00082878	ENSBTAG00000002549	PTMA
TCONS_00089222	ENSBTAG00000033107	OSMR
TCONS_00089258	ENSBTAG00000000809	IRX1
TCONS_00089410	ENSBTAG00000047499	IRX2
TCONS_00091285	ENSBTAG00000017776	CHD2
TCONS_00092341	ENSBTAG00000017776	CHD2
TCONS_00092494	ENSBTAG00000047865	SNORD107
TCONS_00092669	ENSBTAG00000008495	AP3B2
TCONS_00092669	ENSBTAG00000015018	FSD2
TCONS_00093125	ENSBTAG00000020164	BAZ1A
TCONS_00093125	ENSBTAG00000015053	CFL2
TCONS_00093238	ENSBTAG00000047632	IGHE
TCONS_00093238	ENSBTAG00000046455	U6
TCONS_00095373	ENSBTAG00000017632	AEN
TCONS_00095373	ENSBTAG00000000967	DET1
TCONS_00095374	ENSBTAG00000017632	AEN
TCONS_00095374	ENSBTAG00000014762	ISG20
TCONS_00098463	ENSBTAG00000011287	ATXN7
TCONS_00098463	ENSBTAG00000039133	C3orf49
TCONS_00098464	ENSBTAG00000011287	ATXN7
TCONS_00098464	ENSBTAG00000039133	C3orf49
TCONS_00103620	ENSBTAG00000000428	BAK1
TCONS_00103620	ENSBTAG00000011057	GGNBP1
TCONS_00103620	ENSBTAG00000013245	ITPR3
TCONS_00107158	ENSBTAG00000017517	ZNF236
TCONS_00107931	ENSBTAG00000017983	SLMO1
TCONS_00107931	ENSBTAG00000010542	SPIRE1
TCONS_00110814	ENSBTAG00000038115	FLYWCH2
TCONS_00110814	ENSBTAG00000012683	SRRM2
TCONS_00110814	ENSBTAG00000019543	TCEB2
TCONS_00110875	ENSBTAG00000000704	GUSB
TCONS_00111532	ENSBTAG00000038115	FLYWCH2
TCONS_00111532	ENSBTAG00000012683	SRRM2
TCONS_00111532	ENSBTAG00000019543	TCEB2
TCONS_00112490	ENSBTAG00000017697	CTF1
TCONS_00118195	ENSBTAG00000020589	ENTPD1
TCONS_00118195	ENSBTAG00000011841	TCTN3
TCONS_00124039	ENSBTAG00000020314	COG2
TCONS_00125287	ENSBTAG00000000079	CCSAP
TCONS_00127252	ENSBTAG00000020643	BARX2
TCONS_00129955	ENSBTAG00000001037	MAP4K2
TCONS_00129955	ENSBTAG00000002095	MEN1
TCONS_00129955	ENSBTAG00000001032	PYGM
TCONS_00129955	ENSBTAG00000001035	SF1
TCONS_00131097	ENSBTAG00000012555	RBM15
TCONS_00131097	ENSBTAG00000015380	SLC16A4
TCONS_00132942	ENSBTAG00000016328	SFPQ
TCONS_00132942	ENSBTAG00000006555	ZMYM1
TCONS_00133241	ENSBTAG00000016377	IPP
TCONS_00133962	ENSBTAG00000012234	RHBG
TCONS_00134082	ENSBTAG00000007767	TBX15
TCONS_00134082	ENSBTAG00000005064	WARS2
TCONS_00134859	ENSBTAG00000004037	JUN
TCONS_00135045	ENSBTAG00000004315	HDLBP
TCONS_00135045	ENSBTAG00000000789	PPP1R7
TCONS_00142898	ENSBTAG00000043602	7SK
TCONS_00142898	ENSBTAG00000003825	PTPN12
TCONS_00142898	ENSBTAG00000015753	RSBN1L
TCONS_00142898	ENSBTAG00000043904	SNORA57
TCONS_00143037	ENSBTAG00000015337	TSPAN12
TCONS_00143202	ENSBTAG00000030817	LMBR1
TCONS_00143228	ENSBTAG00000044023	CDK6
TCONS_00143229	ENSBTAG00000044023	CDK6
TCONS_00146492	ENSBTAG00000015337	TSPAN12
TCONS_00146652	ENSBTAG00000004958	PTPRN2
TCONS_00147840	ENSBTAG00000045808	IL17REL
TCONS_00147840	ENSBTAG00000045904	PIM3
TCONS_00147840	ENSBTAG00000011098	TTLL8
TCONS_00151103	ENSBTAG00000018254	CDKN1B
TCONS_00151103	ENSBTAG00000011959	GPR19
TCONS_00151243	ENSBTAG00000004822	SOX10
TCONS_00151363	ENSBTAG00000046173	ALG12
TCONS_00151363	ENSBTAG00000047801	CRELD2
TCONS_00151364	ENSBTAG00000046173	ALG12
TCONS_00151364	ENSBTAG00000047801	CRELD2
TCONS_00151843	ENSBTAG00000012088	FBLN1
TCONS_00151843	ENSBTAG00000003594	RIBC2
TCONS_00156517	ENSBTAG00000018694	ACSS3
TCONS_00156517	ENSBTAG00000003036	PPFIA2
TCONS_00159818	ENSBTAG00000000599	CCNI
TCONS_00167380	ENSBTAG00000006107	ANKRD32
TCONS_00167515	ENSBTAG00000014828	CACNA1A
TCONS_00167515	ENSBTAG00000016354	IER2
TCONS_00167811	ENSBTAG00000010069	EGR1
TCONS_00167811	ENSBTAG00000010063	KDM3B
TCONS_00167811	ENSBTAG00000010068	REEP2
TCONS_00167917	ENSBTAG00000017599	NR2F1
TCONS_00167918	ENSBTAG00000017599	NR2F1
TCONS_00175632	ENSBTAG00000008204	C9orf41
TCONS_00175632	ENSBTAG00000019687	NMRK1
TCONS_00175632	ENSBTAG00000002746	OSTF1
TCONS_00176034	ENSBTAG00000000256	TLE1
TCONS_00176308	ENSBTAG00000027442	NFIB
TCONS_00179359	ENSBTAG00000001864	NR4A3
TCONS_00181811	ENSBTAG00000026716	IBTK
TCONS_00181885	ENSBTAG00000005699	SCML4
TCONS_00182195	ENSBTAG00000004098	C9H6orf211
TCONS_00182195	ENSBTAG00000006398	TOMM7
TCONS_00182196	ENSBTAG00000004098	C9H6orf211
TCONS_00182196	ENSBTAG00000006398	TOMM7
TCONS_00184509	ENSBTAG00000021663	SMIM8
TCONS_00184509	ENSBTAG00000046612	ZNF292
TCONS_00187131	ENSBTAG00000032003	ZCCHC13
TCONS_00187252	ENSBTAG00000035018	ZCCHC12
TCONS_00187381	ENSBTAG00000000955	RBM41
TCONS_00187644	ENSBTAG00000014685	HPRT1
TCONS_00187644	ENSBTAG00000015196	PHF6
TCONS_00187750	ENSBTAG00000004008	FAM199X
TCONS_00187750	ENSBTAG00000000441	SLC25A53
TCONS_00187751	ENSBTAG00000004008	FAM199X
TCONS_00187751	ENSBTAG00000000441	SLC25A53
TCONS_00187831	ENSBTAG00000022255	AR
