# Supplementary material for: Identification and characterization of long intergenic noncoding RNAs in bovine mammary glands
Source: BMC Genomics. 2017 Jun 19;18:468. doi: 10.1186/s12864-017-3858-4 (PMC5477121; doi:10.1186/s12864-017-3858-4)
Supplement: Supplementary file 6 — Gene ontology (GO) functional annotations for target genes of 10 lincRNAs with the highest FPKM values. The P value cut-off <0.05 and q value cut-off <0.2 were adopted to include the target genes. (XLSX 23 kb) [file 12864_2017_3858_MOESM6_ESM.xlsx]

## Sheet: Sheet2
Additional file 6：Gene ontology (GO) functional annotations for target genes of 10 lincRNAs with the highest FPKM values
TCONS_00010113
BP Biological Process (BP)
ID	Description	GeneRatio	P value	q value	geneID
GO:0090502	RNA phosphodiester bond hydrolysis, endonucleolytic	4/45	9.49893e-05	0.0910947	RPS21/RNASE1/RNASE1/RRS1
MF Molecular Function (MF)
ID	Description	GeneRatio	P value	q value	geneID
GO:0008144	drug binding	3/38	0.00142746	0.172722	MT3/S100A12/FKBP2
TCONS_00026311
CC Cellular Component (CC)
ID	Description	GeneRatio	P value	q value	geneID
GO:0098589	membrane region	10/114	7.59895e-05	0.0183975	CAPN2/PLLP/LAMP1/AP2M1/VAMP2/PRNP/LAMTOR4/CLTB/CLTB/CLTB
GO:0030118	clathrin coat	4/114	0.000735408	0.0571457	AP2M1/CLTB/CLTB/CLTB
GO:0030125	clathrin vesicle coat	3/114	0.00103133	0.0571457	CLTB/CLTB/CLTB
GO:0030132	clathrin coat of coated pit	3/114	0.00103133	0.0571457	CLTB/CLTB/CLTB
GO:0030140	trans-Golgi network transport vesicle	3/114	0.00135585	0.0571457	CLTB/CLTB/CLTB
GO:0005905	coated pit	4/114	0.00141622	0.0571457	AP2M1/CLTB/CLTB/CLTB
GO:0000323	lytic vacuole	10/114	0.00190913	0.0577764	SLC29A3/CAPN2/MARCH8/PLBD2/LAMP1/VAMP2/LAMTOR4/IFI30/ARL8B/RNASE6
GO:0005764	lysosome	10/114	0.00190913	0.0577764	SLC29A3/CAPN2/MARCH8/PLBD2/LAMP1/VAMP2/LAMTOR4/IFI30/ARL8B/RNASE6
GO:0097526	spliceosomal tri-snRNP complex	3/114	0.00268817	0.0718026	SNRPD2/PPIH/SNRPD1
GO:0098805	whole membrane	18/114	0.00298493	0.0718026	HK1/HK1/SLC29A3/CAPN2/TOMM6/MARCH8/PLLP/LAMP1/AP2M1/VAMP2/PLD6/SNX5/PRNP/LAMTOR4/ARL8B/CLTB/CLTB/CLTB
GO:0030665	clathrin-coated vesicle membrane	3/114	0.00326234	0.0718026	CLTB/CLTB/CLTB
GO:0045121	membrane raft	6/114	0.00573938	0.101344	CAPN2/PLLP/LAMP1/VAMP2/PRNP/LAMTOR4
GO:0098857	membrane microdomain	6/114	0.00573938	0.101344	CAPN2/PLLP/LAMP1/VAMP2/PRNP/LAMTOR4
GO:0005773	vacuole	10/114	0.00595979	0.101344	SLC29A3/CAPN2/MARCH8/PLBD2/LAMP1/VAMP2/LAMTOR4/IFI30/ARL8B/RNASE6
GO:0030660	Golgi-associated vesicle membrane	3/114	0.0062789	0.101344	CLTB/CLTB/CLTB
GO:0030117	membrane coat	4/114	0.00909355	0.124701	AP2M1/CLTB/CLTB/CLTB
GO:0048475	coated membrane	4/114	0.00909355	0.124701	AP2M1/CLTB/CLTB/CLTB
GO:0030120	vesicle coat	3/114	0.0093537	0.124701	CLTB/CLTB/CLTB
GO:0044433	cytoplasmic vesicle part	11/114	0.00978633	0.124701	SLC29A3/MARCH8/LAMP1/VAMP2/SNX5/LAMTOR4/GABRA2/ARL8B/CLTB/CLTB/CLTB
GO:0005741	mitochondrial outer membrane	5/114	0.0122799	0.146025	HK1/HK1/TOMM6/PLD6/PRNP
GO:0097525	spliceosomal snRNP complex	3/114	0.0146111	0.146025	SNRPD2/PPIH/SNRPD1
GO:0030659	cytoplasmic vesicle membrane	8/114	0.0149712	0.146025	MARCH8/LAMP1/VAMP2/SNX5/GABRA2/CLTB/CLTB/CLTB
GO:0012506	vesicle membrane	8/114	0.0159874	0.146025	MARCH8/LAMP1/VAMP2/SNX5/GABRA2/CLTB/CLTB/CLTB
GO:0010008	endosome membrane	6/114	0.0168778	0.146025	SLC29A3/MARCH8/LAMP1/SNX5/LAMTOR4/ARL8B
GO:0044440	endosomal part	6/114	0.0175974	0.146025	SLC29A3/MARCH8/LAMP1/SNX5/LAMTOR4/ARL8B
GO:0030532	small nuclear ribonucleoprotein complex	3/114	0.0177523	0.146025	SNRPD2/PPIH/SNRPD1
GO:0031968	organelle outer membrane	5/114	0.0177953	0.146025	HK1/HK1/TOMM6/PLD6/PRNP
GO:0005685	U1 snRNP	2/114	0.0181178	0.146025	SNRPD2/SNRPD1
GO:0005861	troponin complex	2/114	0.0181178	0.146025	TNNT2/TNNT2
GO:0034719	SMN-Sm protein complex	2/114	0.0181178	0.146025	SNRPD2/SNRPD1
GO:0019867	outer membrane	5/114	0.0186975	0.146025	HK1/HK1/TOMM6/PLD6/PRNP
GO:0005798	Golgi-associated vesicle	3/114	0.0194529	0.147177	CLTB/CLTB/CLTB
GO:0046540	U4/U6 x U5 tri-snRNP complex	2/114	0.0214702	0.152884	SNRPD2/PPIH
GO:0071011	precatalytic spliceosome	2/114	0.0214702	0.152884	SNRPD2/SNRPD1
GO:0044437	vacuolar part	6/114	0.0223628	0.15469	SLC29A3/MARCH8/PLBD2/LAMP1/VAMP2/ARL8B
GO:0030662	coated vesicle membrane	3/114	0.0271269	0.175714	CLTB/CLTB/CLTB
GO:0044450	microtubule organizing center part	3/114	0.0271269	0.175714	IFT20/CCNF/MZT2B
GO:0030135	coated vesicle	4/114	0.0280212	0.175714	IER3IP1/CLTB/CLTB/CLTB
GO:0030136	clathrin-coated vesicle	3/114	0.0292631	0.175714	CLTB/CLTB/CLTB
GO:0030658	transport vesicle membrane	4/114	0.0295547	0.175714	VAMP2/CLTB/CLTB/CLTB
GO:0030133	transport vesicle	6/114	0.0299778	0.175714	LAMP1/VAMP2/IER3IP1/CLTB/CLTB/CLTB
GO:0098797	plasma membrane protein complex	5/114	0.0306548	0.175714	GNGT1/GNG5/CLTB/CLTB/CLTB
GO:0005765	lysosomal membrane	5/114	0.0319341	0.175714	SLC29A3/MARCH8/LAMP1/VAMP2/ARL8B
GO:0098852	lytic vacuole membrane	5/114	0.0319341	0.175714	SLC29A3/MARCH8/LAMP1/VAMP2/ARL8B
GO:0098796	membrane protein complex	12/114	0.0332208	0.178732	GNGT1/TOMM6/NDUFA4L2/AP2M1/VAMP2/GNG5/LAMTOR4/EMC10/NDUFA3/CLTB/CLTB/CLTB
GO:0031234	extrinsic component of cytoplasmic side of plasma membrane	3/114	0.0361898	0.18642	GNGT1/GNG5/SNX5
GO:0031902	late endosome membrane	3/114	0.0361898	0.18642	SLC29A3/LAMTOR4/ARL8B
TCONS_00068290
MF Molecular Function (MF)
ID	Description	GeneRatio	P value	q value	geneID
GO:0003774	motor activity	3/28	0.000636678	0.055739	KLC3/CCDC102A/MYO10
GO:0016709	oxidoreductase activity, acting on paired donors, with incorporation or reduction of molecular oxygen, NAD(P)H as one donor, and incorporation of one atom of oxygen	2/28	0.0013238	0.055739	MICAL3/MICAL1
GO:0071949	FAD binding	2/28	0.0013238	0.055739	MICAL3/MICAL1
GO:0016705	oxidoreductase activity, acting on paired donors, with incorporation or reduction of molecular oxygen	3/28	0.00395027	0.124745	RIOX1/MICAL3/MICAL1
GO:0003779	actin binding	4/28	0.00751302	0.151202	MICAL3/MYOZ1/MYO10/MICAL1
GO:0017137	Rab GTPase binding	2/28	0.00773545	0.151202	MICAL3/MICAL1
GO:0016879	ligase activity, forming carbon-nitrogen bonds	2/28	0.00837912	0.151202	PC/PC
GO:0033293	monocarboxylic acid binding	2/28	0.0111844	0.176595	PC/PC
GO:0003714	transcription corepressor activity	2/28	0.0135232	0.181214	AEBP2/PBXIP1
GO:0004497	monooxygenase activity	2/28	0.0143461	0.181214	MICAL3/MICAL1
GO:0050660	flavin adenine dinucleotide binding	2/28	0.0160557	0.184371	MICAL3/MICAL1
TCONS_00162862
BP Biological Process (BP)
ID	Description	GeneRatio	P value	q value	geneID
GO:0001676	long-chain fatty acid metabolic process	2/6	7.83436e-05	0.0103325	SLC27A1/SLC27A1
GO:0015908	fatty acid transport	2/6	0.000136332	0.0103325	SLC27A1/SLC27A1
GO:0015718	monocarboxylic acid transport	2/6	0.000350135	0.0176911	SLC27A1/SLC27A1
GO:0015849	organic acid transport	2/6	0.00222708	0.0553541	SLC27A1/SLC27A1
GO:0046942	carboxylic acid transport	2/6	0.00222708	0.0553541	SLC27A1/SLC27A1
GO:0080134	regulation of response to stress	3/6	0.00261708	0.0553541	PROZ/PGAP2/ADORA2B
GO:0044255	cellular lipid metabolic process	3/6	0.00280418	0.0553541	PGAP2/SLC27A1/SLC27A1
GO:0006869	lipid transport	2/6	0.00292147	0.0553541	SLC27A1/SLC27A1
GO:0010876	lipid localization	2/6	0.00448738	0.064918	SLC27A1/SLC27A1
GO:0006631	fatty acid metabolic process	2/6	0.00594672	0.064918	SLC27A1/SLC27A1
GO:0015711	organic anion transport	2/6	0.00605088	0.064918	SLC27A1/SLC27A1
GO:0006629	lipid metabolic process	3/6	0.00635621	0.064918	PGAP2/SLC27A1/SLC27A1
GO:0035587	purinergic receptor signaling pathway	1/6	0.0109618	0.064918	ADORA2B
GO:0042771	intrinsic apoptotic signaling pathway in response to DNA damage by p53 class mediator	1/6	0.0109618	0.064918	PGAP2
GO:0006820	anion transport	2/6	0.011039	0.064918	SLC27A1/SLC27A1
GO:0002886	regulation of myeloid leukocyte mediated immunity	1/6	0.0120525	0.064918	ADORA2B
GO:0043300	regulation of leukocyte degranulation	1/6	0.0120525	0.064918	ADORA2B
GO:0090075	relaxation of muscle	1/6	0.0131421	0.064918	ADORA2B
GO:0002279	mast cell activation involved in immune response	1/6	0.0142307	0.064918	ADORA2B
GO:0002448	mast cell mediated immunity	1/6	0.0142307	0.064918	ADORA2B
GO:0006506	GPI anchor biosynthetic process	1/6	0.0142307	0.064918	PGAP2
GO:0043303	mast cell degranulation	1/6	0.0142307	0.064918	ADORA2B
GO:0045932	negative regulation of muscle contraction	1/6	0.0142307	0.064918	ADORA2B
GO:2001021	negative regulation of response to DNA damage stimulus	1/6	0.0142307	0.064918	PGAP2
GO:0032787	monocarboxylic acid metabolic process	2/6	0.0147439	0.064918	SLC27A1/SLC27A1
GO:0006505	GPI anchor metabolic process	1/6	0.0153184	0.064918	PGAP2
GO:0042311	vasodilation	1/6	0.0153184	0.064918	ADORA2B
GO:0045576	mast cell activation	1/6	0.0153184	0.064918	ADORA2B
GO:0032722	positive regulation of chemokine production	1/6	0.016405	0.064918	ADORA2B
GO:1903307	positive regulation of regulated secretory pathway	1/6	0.016405	0.064918	ADORA2B
GO:0032101	regulation of response to external stimulus	2/6	0.017367	0.064918	PROZ/ADORA2B
GO:0006182	cGMP biosynthetic process	1/6	0.0185753	0.064918	ADORA2B
GO:0072332	intrinsic apoptotic signaling pathway by p53 class mediator	1/6	0.0185753	0.064918	PGAP2
GO:0090407	organophosphate biosynthetic process	2/6	0.0189266	0.064918	PGAP2/ADORA2B
GO:0031281	positive regulation of cyclase activity	1/6	0.019659	0.064918	ADORA2B
GO:0006661	phosphatidylinositol biosynthetic process	1/6	0.0207416	0.064918	PGAP2
GO:0006940	regulation of smooth muscle contraction	1/6	0.0207416	0.064918	ADORA2B
GO:0046068	cGMP metabolic process	1/6	0.0207416	0.064918	ADORA2B
GO:0002275	myeloid cell activation involved in immune response	1/6	0.0218233	0.064918	ADORA2B
GO:0002444	myeloid leukocyte mediated immunity	1/6	0.0218233	0.064918	ADORA2B
GO:0030195	negative regulation of blood coagulation	1/6	0.0218233	0.064918	PROZ
GO:0043299	leukocyte degranulation	1/6	0.0218233	0.064918	ADORA2B
GO:0051349	positive regulation of lyase activity	1/6	0.0218233	0.064918	ADORA2B
GO:0061045	negative regulation of wound healing	1/6	0.0218233	0.064918	PROZ
GO:1900047	negative regulation of hemostasis	1/6	0.0218233	0.064918	PROZ
GO:1903035	negative regulation of response to wounding	1/6	0.0218233	0.064918	PROZ
GO:0008630	intrinsic apoptotic signaling pathway in response to DNA damage	1/6	0.0229039	0.064918	PGAP2
GO:0009247	glycolipid biosynthetic process	1/6	0.0229039	0.064918	PGAP2
GO:0032418	lysosome localization	1/6	0.0229039	0.064918	ADORA2B
GO:0032642	regulation of chemokine production	1/6	0.0229039	0.064918	ADORA2B
GO:0042770	signal transduction in response to DNA damage	1/6	0.0229039	0.064918	PGAP2
GO:1901137	carbohydrate derivative biosynthetic process	2/6	0.02318	0.064918	PGAP2/ADORA2B
GO:0031279	regulation of cyclase activity	1/6	0.0239836	0.064918	ADORA2B
GO:0045921	positive regulation of exocytosis	1/6	0.0239836	0.064918	ADORA2B
GO:0050819	negative regulation of coagulation	1/6	0.0239836	0.064918	PROZ
GO:0032602	chemokine production	1/6	0.0250623	0.0666476	ADORA2B
GO:0032755	positive regulation of interleukin-6 production	1/6	0.02614	0.0683149	ADORA2B
GO:0051339	regulation of lyase activity	1/6	0.0272166	0.0699232	ADORA2B
GO:1903305	regulation of regulated secretory pathway	1/6	0.0282923	0.0703036	ADORA2B
GO:2001243	negative regulation of intrinsic apoptotic signaling pathway	1/6	0.0282923	0.0703036	PGAP2
GO:0051241	negative regulation of multicellular organismal process	2/6	0.0292859	0.0715989	PROZ/ADORA2B
GO:0050729	positive regulation of inflammatory response	1/6	0.0304407	0.0729497	ADORA2B
GO:0006939	smooth muscle contraction	1/6	0.0315135	0.0729497	ADORA2B
GO:0002705	positive regulation of leukocyte mediated immunity	1/6	0.0325852	0.0729497	ADORA2B
GO:0030193	regulation of blood coagulation	1/6	0.0336559	0.0729497	PROZ
GO:0032675	regulation of interleukin-6 production	1/6	0.0336559	0.0729497	ADORA2B
GO:1900046	regulation of hemostasis	1/6	0.0336559	0.0729497	PROZ
GO:0007189	adenylate cyclase-activating G-protein coupled receptor signaling pathway	1/6	0.0347257	0.0729497	ADORA2B
GO:0072331	signal transduction by p53 class mediator	1/6	0.0347257	0.0729497	PGAP2
GO:0006664	glycolipid metabolic process	1/6	0.0357944	0.0729497	PGAP2
GO:0030819	positive regulation of cAMP biosynthetic process	1/6	0.0357944	0.0729497	ADORA2B
GO:0046467	membrane lipid biosynthetic process	1/6	0.0357944	0.0729497	PGAP2
GO:1903509	liposaccharide metabolic process	1/6	0.0357944	0.0729497	PGAP2
GO:0006497	protein lipidation	1/6	0.0368622	0.0729497	PGAP2
GO:0032635	interleukin-6 production	1/6	0.0368622	0.0729497	ADORA2B
GO:0042158	lipoprotein biosynthetic process	1/6	0.037929	0.0729497	PGAP2
GO:0050818	regulation of coagulation	1/6	0.037929	0.0729497	PROZ
GO:0030804	positive regulation of cyclic nucleotide biosynthetic process	1/6	0.0400597	0.0729497	ADORA2B
GO:0002703	regulation of leukocyte mediated immunity	1/6	0.0411235	0.0729497	ADORA2B
GO:0030816	positive regulation of cAMP metabolic process	1/6	0.0411235	0.0729497	ADORA2B
GO:0046474	glycerophospholipid biosynthetic process	1/6	0.0411235	0.0729497	PGAP2
GO:0046488	phosphatidylinositol metabolic process	1/6	0.0411235	0.0729497	PGAP2
GO:0002274	myeloid leukocyte activation	1/6	0.0421864	0.0729497	ADORA2B
GO:0030810	positive regulation of nucleotide biosynthetic process	1/6	0.0421864	0.0729497	ADORA2B
GO:1900373	positive regulation of purine nucleotide biosynthetic process	1/6	0.0421864	0.0729497	ADORA2B
GO:0030817	regulation of cAMP biosynthetic process	1/6	0.0432482	0.0729497	ADORA2B
GO:0006171	cAMP biosynthetic process	1/6	0.045369	0.0729497	ADORA2B
GO:0030801	positive regulation of cyclic nucleotide metabolic process	1/6	0.045369	0.0729497	ADORA2B
GO:0042157	lipoprotein metabolic process	1/6	0.045369	0.0729497	PGAP2
GO:0017157	regulation of exocytosis	1/6	0.046428	0.0729497	ADORA2B
GO:0031668	cellular response to extracellular stimulus	1/6	0.046428	0.0729497	ADORA2B
GO:0061041	regulation of wound healing	1/6	0.046428	0.0729497	PROZ
GO:0002699	positive regulation of immune effector process	1/6	0.0474859	0.0729497	ADORA2B
GO:0030802	regulation of cyclic nucleotide biosynthetic process	1/6	0.0474859	0.0729497	ADORA2B
GO:0035296	regulation of tube diameter	1/6	0.0474859	0.0729497	ADORA2B
GO:0019752	carboxylic acid metabolic process	2/6	0.0476372	0.0729497	SLC27A1/SLC27A1
GO:1903034	regulation of response to wounding	1/6	0.0485429	0.0729497	PROZ
GO:0048585	negative regulation of response to stimulus	2/6	0.0486889	0.0729497	PROZ/PGAP2
GO:0006937	regulation of muscle contraction	1/6	0.0495989	0.0729497	ADORA2B
MF Molecular Function (MF)
ID	Description	GeneRatio	P value	q value	geneID
GO:0016877	ligase activity, forming carbon-sulfur bonds	2/6	0.000125153	0.00210785	SLC27A1/SLC27A1
GO:0005319	lipid transporter activity	2/6	0.000480319	0.00404479	SLC27A1/SLC27A1
GO:0016874	ligase activity	2/6	0.00363763	0.0204218	SLC27A1/SLC27A1
GO:0022892	substrate-specific transporter activity	3/6	0.00737792	0.0310649	PGAP2/SLC27A1/SLC27A1
GO:0005215	transporter activity	3/6	0.0118513	0.03992	PGAP2/SLC27A1/SLC27A1
GO:0008565	protein transporter activity	1/6	0.0412921	0.102137	PGAP2
GO:0015197	peptide transporter activity	1/6	0.0424507	0.102137	PGAP2
CC Cellular Component (CC)
ID	Description	GeneRatio	P value	q value	geneID
GO:0070603	SWI/SNF superfamily-type complex	1/6	0.0191494	0.141101	PHF10
TCONS_00184509
BP Biological Process (BP)
ID	Description	GeneRatio	P value	q value	geneID
GO:0048240	sperm capacitation	1/2	0.00403225	0.0356485	DEFB1
GO:0030150	protein import into mitochondrial matrix	1/2	0.00439842	0.0356485	TOMM7
GO:0050829	defense response to Gram-negative bacterium	1/2	0.0058624	0.0356485	DEFB1
GO:0050830	defense response to Gram-positive bacterium	1/2	0.0058624	0.0356485	DEFB1
GO:0019933	cAMP-mediated signaling	1/2	0.00842179	0.0356485	DEFB1
GO:0019935	cyclic-nucleotide-mediated signaling	1/2	0.00915243	0.0356485	DEFB1
GO:0030317	sperm motility	1/2	0.00951765	0.0356485	DEFB1
GO:0044743	intracellular protein transmembrane import	1/2	0.00988281	0.0356485	TOMM7
GO:0065002	intracellular protein transmembrane transport	1/2	0.0102479	0.0356485	TOMM7
GO:0071806	protein transmembrane transport	1/2	0.0109779	0.0356485	TOMM7
GO:1990542	mitochondrial transmembrane transport	1/2	0.012437	0.0356485	TOMM7
GO:0007006	mitochondrial membrane organization	1/2	0.0135307	0.0356485	TOMM7
GO:0007286	spermatid development	1/2	0.0135307	0.0356485	DEFB1
GO:0048515	spermatid differentiation	1/2	0.0138951	0.0356485	DEFB1
GO:0019722	calcium-mediated signaling	1/2	0.0142594	0.0356485	DEFB1
GO:0048469	cell maturation	1/2	0.0171718	0.039776	DEFB1
GO:0006626	protein targeting to mitochondrion	1/2	0.0178992	0.039776	TOMM7
GO:0072655	establishment of protein localization to mitochondrion	1/2	0.0200798	0.040886	TOMM7
GO:0070585	protein localization to mitochondrion	1/2	0.020443	0.040886	TOMM7
GO:0007281	germ cell development	1/2	0.0218951	0.041705	DEFB1
GO:0019932	second-messenger-mediated signaling	1/2	0.0251585	0.0437418	DEFB1
GO:0021700	developmental maturation	1/2	0.0251585	0.0437418	DEFB1
GO:0022412	cellular process involved in reproduction in multicellular organism	1/2	0.0262451	0.0437418	DEFB1
GO:0042742	defense response to bacterium	1/2	0.0280547	0.0448875	DEFB1
GO:0090150	establishment of protein localization to membrane	1/2	0.0323909	0.0498322	TOMM7
GO:0017038	protein import	1/2	0.0356367	0.0514801	TOMM7
GO:0006839	mitochondrial transport	1/2	0.0388771	0.0514801	TOMM7
GO:2000147	positive regulation of cell motility	1/2	0.0406749	0.0514801	DEFB1
GO:0051272	positive regulation of cellular component movement	1/2	0.0410343	0.0514801	DEFB1
GO:0007283	spermatogenesis	1/2	0.0413936	0.0514801	DEFB1
GO:0048232	male gamete generation	1/2	0.0417528	0.0514801	DEFB1
GO:0072657	protein localization to membrane	1/2	0.0424711	0.0514801	TOMM7
GO:0040017	positive regulation of locomotion	1/2	0.0442655	0.0520771	DEFB1
MF Molecular Function (MF)
ID	Description	GeneRatio	P value	q value	geneID
GO:0008320	protein transmembrane transporter activity	1/2	0.0043956	0.00882972	TOMM7
GO:0022884	macromolecule transmembrane transporter activity	1/2	0.0043956	0.00882972	TOMM7
GO:0048020	CCR chemokine receptor binding	1/2	0.00479472	0.00882972	DEFB1
GO:1904680	peptide transmembrane transporter activity	1/2	0.00479472	0.00882972	TOMM7
GO:0042887	amide transmembrane transporter activity	1/2	0.0059916	0.00882972	TOMM7
GO:0042379	chemokine receptor binding	1/2	0.00917976	0.0112734	DEFB1
GO:0008565	protein transporter activity	1/2	0.0139524	0.0132167	TOMM7
GO:0015197	peptide transporter activity	1/2	0.0143496	0.0132167	TOMM7
GO:0001664	G-protein coupled receptor binding	1/2	0.0364651	0.0277367	DEFB1
GO:0005126	cytokine receptor binding	1/2	0.0376427	0.0277367	DEFB1
CC Cellular Component (CC)
ID	Description	GeneRatio	P value	q value	geneID
GO:0031306	intrinsic component of mitochondrial outer membrane	1/3	0.00658782	0.0301201	TOMM7
GO:0031307	integral component of mitochondrial outer membrane	1/3	0.00658782	0.0301201	TOMM7
GO:0036126	sperm flagellum	1/3	0.0126431	0.0301201	DEFB1
GO:0032592	integral component of mitochondrial membrane	1/3	0.0166663	0.0301201	TOMM7
GO:0098573	intrinsic component of mitochondrial membrane	1/3	0.0171684	0.0301201	TOMM7
GO:0031514	motile cilium	1/3	0.0226806	0.0311586	DEFB1
GO:0097223	sperm part	1/3	0.0236806	0.0311586	DEFB1
GO:0031301	integral component of organelle membrane	1/3	0.0296662	0.0324551	TOMM7
GO:0031300	intrinsic component of organelle membrane	1/3	0.0316559	0.0324551	TOMM7
GO:0005741	mitochondrial outer membrane	1/3	0.0361229	0.0324551	TOMM7
GO:0031968	organelle outer membrane	1/3	0.0395877	0.0324551	TOMM7
GO:0019867	outer membrane	1/3	0.040082	0.0324551	TOMM7
Note:
GeneRatio	The gene ratio indicates the ratio between the number of target genes associated with a GO function and the total number of genes in the GO function.
q value	The q value is a measure of false discovery rate
No annotation for target genes of TCONS_00162906, TCONS_00174720, TCONS_00078053, TCONS_00078723 and TCONS_00132942.
