# Supplementary material for: Identification and characterization of long intergenic noncoding RNAs in bovine mammary glands
Source: BMC Genomics. 2017 Jun 19;18:468. doi: 10.1186/s12864-017-3858-4 (PMC5477121; doi:10.1186/s12864-017-3858-4)
Supplement: Supplementary file 7 — KEGG pathway annotation results for target genes of 10 lincRNAs with the highest FPKM values. The P value cut-off <0.05 and q value cut-off <0.2 were adopted to include the target genes. (XLSX 14 kb) [file 12864_2017_3858_MOESM7_ESM.xlsx]

## Sheet: Sheet3
Additional file 7：KEGG pathway annotation results for target genes of 10 lincRNAs with the highest FPKM values.
LincRNA	ID	Description	GeneRatio	P value	q value	geneID
TCONS_00010113	bta04725	Cholinergic synapse	6/49	6.46832e-05	0.00498946	517006/525962/513105/286850/618470/281203
	bta04728	Dopaminergic synapse	6/49	0.000156719	0.00498946	517006/525962/513105/286850/618470/281203
	bta04727	GABAergic synapse	5/49	0.000228471	0.00498946	517006/525962/286850/618470/281203
	bta05032	Morphine addiction	5/49	0.000295926	0.00498946	517006/525962/286850/618470/281203
	bta05034	Alcoholism	7/49	0.000329964	0.00498946	517006/525962/513105/615183/286850/618470/281203
	bta04713	Circadian entrainment	5/49	0.000359999	0.00498946	517006/525962/286850/618470/281203
	bta04723	Retrograde endocannabinoid signaling	5/49	0.000519136	0.00616718	517006/525962/286850/618470/281203
	bta04724	Glutamatergic synapse	5/49	0.000697498	0.00725031	517006/525962/286850/618470/281203
	bta04726	Serotonergic synapse	5/49	0.000818105	0.0075591	517006/525962/286850/618470/281203
	bta04014	Ras signaling pathway	6/49	0.00354752	0.0295004	281572/517006/525962/286850/618470/281203
	bta04151	PI3K-Akt signaling pathway	7/49	0.00593485	0.0448663	281572/517006/525962/513105/286850/618470/281203
	bta04062	Chemokine signaling pathway	5/49	0.00656288	0.0454796	517006/525962/286850/618470/281203
	bta03010	Ribosome	4/49	0.0105874	0.0677252	614151/615638/532842/615178
	bta05200	Pathways in cancer	7/49	0.0125837	0.0747451	522998/281572/517006/525962/286850/618470/281203
	bta04978	Mineral absorption	2/49	0.0306363	0.169843	404071/613358
TCONS_00068290	bta04724	Glutamatergic synapse	4/43	0.00344442	0.156885	282648/512428/518970/535158
	bta04020	Calcium signaling pathway	5/43	0.00372601	0.156885	282648/281684/282412/517688/535158
TCONS_00078053	bta04014	Ras signaling pathway	32/552	0.000304859	0.06558	282122/281848/539083/504334/503620/281572/507196/504856/614838/511845/539742/533491/353110/520277/286865/521224/513723/616503/530239/100336579/617915/535381/619066/281987/529425/506802/509295/317696/280829/614453/505485/282032
	bta04211	Longevity regulating pathway	16/552	0.000999409	0.06558	281848/613629/784635/506063/538226/535530/529566/100139219/505740/100300012/514062/504985/614838/286865/280829/514607
	bta04152	AMPK signaling pathway	19/552	0.00107887	0.06558	281848/613629/512341/100134966/535530/529566/100139219/100300012/505757/504985/280836/100138102/614838/286879/539180/286865/281152/280829/514607
	bta04010	MAPK signaling pathway	32/552	0.0013685	0.06558	539083/539140/505427/353111/614306/507624/282382/528415/505824/539124/353113/524806/522002/526469/537703/533491/280831/526392/618644/505847/616503/530239/282410/619066/512943/529425/511077/538519/317696/785016/505485/282032
	bta04930	Type II diabetes mellitus	10/552	0.00157948	0.06558	538996/100139219/100300012/614838/353113/286865/282410/280829/532060/514607
	bta04923	Regulation of lipolysis in adipocytes	11/552	0.00159746	0.06558	520598/533048/505740/100300012/614838/286879/286865/506802/280829/508493/514607
	bta02010	ABC transporters	9/552	0.00417364	0.13105	789800/508399/529923/538996/511769/100337270/100299651/537351/511762
	bta04151	PI3K-Akt signaling pathway	38/552	0.00534518	0.13105	282122/281848/539083/282188/280822/503620/100134966/535530/281572/520030/529566/100139219/787270/508632/505757/504985/100138102/614838/517433/529939/281536/353110/505353/286865/280958/530102/530239/789493/617915/280804/529425/281684/511077/615982/317696/280829/614453/520167
	bta04015	Rap1 signaling pathway	26/552	0.00541681	0.13105	282122/281848/539083/503620/281572/783470/505740/504856/614838/617828/529760/353110/520277/286865/513723/616503/530239/100336579/617915/619066/512943/281987/508234/317696/280829/614453
	bta00240	Pyrimidine metabolism	15/552	0.00553081	0.13105	615457/789324/508877/508049/282389/508167/100140537/281990/515532/534232/767843/509241/617375/518653/507945
	bta05132	Salmonella infection	13/552	0.00670004	0.13105	414347/282170/783642/538559/528415/281536/280831/517633/505353/512943/281214/281212/510330
	bta05150	Staphylococcus aureus infection	10/552	0.00688506	0.13105	497014/282535/100848815/282530/506214/505819/522347/617434/503555/280677
	bta04360	Axon guidance	22/552	0.00766994	0.13105	524942/524464/539308/787961/407104/614838/522767/529800/539742/286859/286821/286865/528655/616503/619066/100337359/281987/512924/514643/614453/616798/282032
	bta04020	Calcium signaling pathway	23/552	0.00787467	0.13105	281970/517688/512313/353113/617828/529760/534051/520277/539543/535881/618181/528416/282410/100336579/507437/281987/535158/281684/327677/538783/513386/512167/615813
	bta00564	Glycerophospholipid metabolism	14/552	0.00848108	0.13105	530414/526739/514646/282271/518523/789315/512112/536255/535381/513389/767822/518371/506802/505485
	bta04940	Type I diabetes mellitus	9/552	0.00856393	0.13105	280753/280822/282535/100848815/282530/506214/512459/281050/280829
	bta00062	Fatty acid elongation	6/552	0.00904469	0.13105	613886/615191/101907388/511033/511431/512541
	bta04910	Insulin signaling pathway	18/552	0.0106445	0.145661	282463/615679/507196/100139219/100300012/504985/100138102/614838/513859/286879/520277/286865/512072/281152/538519/280829/514607/782160
	bta00532	Glycosaminoglycan biosynthesis - chondroitin sulfate / dermatan sulfate	5/552	0.0119317	0.149376	281690/506758/100616099/522406/511245
	bta04510	Focal adhesion	24/552	0.0121288	0.149376	282122/281848/282188/503620/281572/507196/520030/783470/505519/508632/528415/100138102/614838/517433/539742/529939/280831/286865/280958/530102/789493/616294/619066/520167
	bta04512	ECM-receptor interaction	12/552	0.0138696	0.157905	282188/520030/280936/508632/522692/517433/529939/280958/530102/789493/520167/504977
	bta04722	Neurotrophin signaling pathway	16/552	0.0148936	0.157905	353111/535530/506727/507196/100138102/614838/505824/539124/512562/537703/353110/280831/520277/286865/512943/281987
	bta05034	Alcoholism	24/552	0.0151364	0.157905	280762/507196/529566/505740/522960/505824/617828/529760/520277/618181/100336579/529425/535158/616868/505183/506306/616776/781410/787269/787465/100295221/104968456/404073/614974
	bta04213	Longevity regulating pathway - multiple species	10/552	0.0153856	0.157905	281848/613629/535530/100139219/505740/100300012/614838/286865/280829/514607
	bta05031	Amphetamine addiction	10/552	0.0170527	0.168014	280762/613629/529566/505740/280831/520277/618181/100336579/535158/519403
	bta05030	Cocaine addiction	8/552	0.0201019	0.189589	280762/529566/505740/280831/618181/100139799/100336579/535158
	bta05321	Inflammatory bowel disease (IBD)	10/552	0.0207818	0.189589	280822/407221/506030/282535/100848815/282530/506214/281536/280831/535597
TCONS_00162862	bta05206	MicroRNAs in cancer	3/10	0.00339697	0.132303	540106/517433/513730
	bta04020	Calcium signaling pathway	2/10	0.0234445	0.162184	282648/529760
	bta00511	Other glycan degradation	1/10	0.0258167	0.162184	100139170
	bta04510	Focal adhesion	2/10	0.0278366	0.162184	540106/517433
	bta04015	Rap1 signaling pathway	2/10	0.0298899	0.162184	540106/529760
	bta00534	Glycosaminoglycan biosynthesis - heparan sulfate / heparin	1/10	0.0309074	0.162184	511060
	bta04320	Dorso-ventral axis formation	1/10	0.0359742	0.162184	513730
	bta04010	MAPK signaling pathway	2/10	0.0416348	0.162184	540106/282648
TCONS_00162906	bta03430	Mismatch repair	1/3	0.00898081	0.0124087	533652
	bta03460	Fanconi anemia pathway	1/3	0.0202276	0.0124087	533652
	bta05213	Endometrial cancer	1/3	0.0206139	0.0124087	533652
	bta05210	Colorectal cancer	1/3	0.0256265	0.0124087	533652
	bta03018	RNA degradation	1/3	0.0294707	0.0124087	507934
Note:
GeneRatio	The gene ratio indicates the ratio between the number of target genes associated with a KEGG term and the total number of genes in the KEGG term.
q value	The q value is a measure of false discovery rate
No annotation for target genes of TCONS_00026311, TCONS_00078723, TCONS_00132942, TCONS_00174720 and TCONS_00184509.
